# Supplementary material for: Combined Methylome, Transcriptome and Proteome Analyses Document Rapid Acclimatization of a Bacterium to Environmental Changes
Source: Front Microbiol. 2020 Sep 15;11:544785. doi: 10.3389/fmicb.2020.544785 (PMC7522526; doi:10.3389/fmicb.2020.544785)
Supplement: Supplementary file 2 [file Table_2.xlsx]

## Sheet: 4ºC_Up
Supplementary Table S2a.
4ºC
Locus tag	Gene product of up-regulated transcripts	Log2 fold changes	p-value
Pnuc_0425	hypothetical protein	4.74559	0.0413391
Pnuc_1626	superoxide dismutase, copper:zinc binding	3.91403	0.0487009
Pnuc_0008	extracellular ligand-binding receptor	3.68989	0.0336434
Pnuc_1750	cold-shock DNA-binding domain-containing protein	3.6616	4.05409e-06
Pnuc_1677	heavy metal translocating P-type ATPase	3.43616	0.0350754
Pnuc_1449	uridylate kinase	2.97808	0.0293982
Pnuc_0652	aspartate alpha-decarboxylase	2.97192	0.0153682
Pnuc_2021	rod shape-determining protein MreB	2.83346	0.0104678
Pnuc_2030	carbonate dehydratase	2.81472	0.0487593
Pnuc_1294	hypothetical protein	2.80815	0.0115617
Pnuc_1676	conserved secreted protein with internal repeats	2.64027	0.0362848
Pnuc_1854	hypothetical protein	2.58139	0.00030164
Pnuc_0345	nitrite:sulfite reductase hemoprotein beta subunit	2.5656	0.0111183
Pnuc_1354	hypothetical protein	2.44175	0.001859
Pnuc_1494	BadM:Rrf2 family transcriptional regulator	2.43927	0.000364072
Pnuc_0206	hypothetical protein	2.37928	0.0415625
Pnuc_2048	hypothetical protein	2.32461	0.0130552
Pnuc_0290	hypothetical protein	2.31659	0.0205559
Pnuc_0730	oligopeptidase A	2.30942	5.28413e-05
Pnuc_1229	hypothetical protein	2.29783	0.0432336
Pnuc_1955	glutamate--cysteine ligase	2.22491	0.00804314
Pnuc_0528	TRAP dicarboxylate transporter- DctP subunit	2.14398	0.0114243
Pnuc_1035	methylmalonate-semialdehyde dehydrogenase	2.12412	0.00116253
Pnuc_1525	hypothetical protein	2.11381	0.00232057
Pnuc_1779	phospho-2-dehydro-3-deoxyheptonate aldolase	2.10064	0.00931838
Pnuc_0176	Preprotein translocase subunit SecA	2.08626	0.0443553
Pnuc_0040	Preprotein translocase subunit SecE	2.06672	0.0460922
Pnuc_1077	DNA-directed RNA polymerase subunit omega	2.02903	0.0274565
Pnuc_1818	branched-chain amino acid aminotransferase	1.92554	0.0315589
Pnuc_0596	hypothetical protein	1.87948	0.0362633
Pnuc_1828	fimbrial protein pilin	1.87018	0.00181731
Pnuc_1657	ABC transporter	1.8613	0.0178245
Pnuc_1883	iron-sulfur cluster assembly accessory protein	1.85703	0.0355009
Pnuc_1512	periplasmic protein thiol--disulfide oxidoreductase DsbE	1.8246	0.0418482
Pnuc_0772	tryptophan synthase subunit beta	1.82265	1.49121e-05
Pnuc_1362	RNA-metabolising metallo-beta-lactamase	1.80291	0.0406388
Pnuc_0526	molybdenum cofactor synthesis domain-containing protein	1.76114	0.00181733
Pnuc_1207	hypothetical protein	1.73935	0.0188971
Pnuc_1454	DoxX family protein	1.71852	0.0289164
Pnuc_1629	hypothetical protein	1.65011	0.0190182
Pnuc_1402	hypothetical protein	1.59083	0.0243506
Pnuc_1280	malate synthase G	1.58897	0.00120621
Pnuc_1643	iron-containing alcohol dehydrogenase	1.55273	0.0010473
Pnuc_0990	extracellular solute-binding protein	1.55198	0.0316453
Pnuc_0596	hypothetical protein	1.53857	0.0127369
Pnuc_1703	hypothetical protein	1.49498	0.000306712
Pnuc_1978	hypothetical protein	1.48549	0.0383078
Pnuc_0173	redoxin domain-containing protein	1.48041	0.000748236
Pnuc_0321	methyltransferase type 11	1.45061	0.0163848
Pnuc_0134	glutaredoxin-like protein	1.40444	0.031293
Supplementary Table S2a. Tabulation of 50 highest expressed genes obtained from 4ºC incubated cells. There were 994 differentially expressed genes (~48% of
total protein-coding genes in the genome) that were detected by microarray. ~10% of the genes were upregulated.

## Sheet: 4ºC_Down
Supplementary Table S2b.
4ºC
Locus tag	Gene product of down-regulated transcripts	Log2 fold changes	p-value
Pnuc_1880	Holliday junction DNA helicase RuvB	-2.94035	0.0469282
Pnuc_R0042	RNase P	-2.93328	0.00183495
Pnuc_0983	alpha:beta hydrolase	-2.05897	0.0393276
Pnuc_0841	2-oxoglutarate dehydrogenase, E2 subunit, dihydrolipoamide succinyltransferase	-2.05769	0.0330472
Pnuc_1285	HSR1-like GTP-binding protein	-2.01011	0.0391693
Pnuc_1568	hypothetical protein	-1.94496	0.0454013
Pnuc_0203	N-acetyl-anhydromuranmyl-L-alanine amidase	-1.88714	0.0248304
Pnuc_1688	hypothetical protein	-1.87985	0.0491827
Pnuc_0117	sec-independent translocase	-1.74916	0.000296595
Pnuc_R0005	23S ribosomal RNA	-1.74291	0.00163978
Pnuc_0668	aminopeptidase	-1.69071	0.0403951
Pnuc_1510	TPR repeat-containing protein	-1.67835	0.0308656
Pnuc_0747	DSBA oxidoreductase	-1.6408	0.0426209
Pnuc_1757	integral membrane protein MviN	-1.64001	0.0497711
Pnuc_1299	stationary-phase survival protein SurE	-1.6191	0.0223467
Pnuc_1655	FAD dependent oxidoreductase	-1.55492	0.0271271
Pnuc_1081	RdgB:HAM1 family non-canonical purine NTP pyrophosphatase	-1.54149	0.00481574
Pnuc_0698	hypothetical protein	-1.53475	0.0436031
Pnuc_0426	MscS mechanosensitive ion channel	-1.52666	0.0483386
Pnuc_1909	hypothetical protein	-1.52306	0.0268849
Pnuc_0690	cell division protein FtsK	-1.46658	0.0055324
Pnuc_1508	hypothetical protein	-1.44696	0.048384
Pnuc_0775	bifunctional folylpolyglutamate synthase: dihydrofolate synthase	-1.41862	0.0154535
Pnuc_1417	6-pyruvoyl-tetrahydropterin synthase	-1.40621	0.0150942
Pnuc_1150	penicillin amidase	-1.39641	0.0467453
Pnuc_0311	polysaccharide biosynthesis protein	-1.36589	0.0174576
Pnuc_0657	uroporphyrinogen III synthase HEM4	-1.35366	0.00726482
Pnuc_0404	GTP-binding protein LepA	-1.35322	0.028059
Pnuc_R0023	tRNA-Asn	-1.34804	0.00999043
Pnuc_1372	hypothetical protein	-1.33709	0.0336386
Pnuc_0478	hypothetical protein	-1.33654	0.0301387
Pnuc_2078	methionyl-tRNA formyltransferase	-1.31932	0.0364631
Pnuc_1709	zinc:iron permease	-1.31787	0.0476838
Pnuc_0400	3-oxoacyl-ACP reductase	-1.31378	0.039217
Pnuc_1147	phosphate binding protein	-1.31106	0.0319688
Pnuc_0672	ABC transporter ATP-binding protein	-1.29959	0.0420748
Pnuc_1873	peptidase M24	-1.27984	0.0305996
Pnuc_1325	hypothetical protein	-1.27519	0.0368795
Pnuc_0431	NAD-dependent epimerase:dehydratase family protein	-1.27444	0.0116927
Pnuc_0752	aminotransferase, class I and II	-1.27435	0.0176968
Pnuc_0091	hypothetical protein	-1.27307	0.0370334
Pnuc_0488	methyltransferase small	-1.27004	0.0475922
Pnuc_0516	hypothetical protein	-1.26539	0.0393411
Pnuc_1545	class II aldolase/adducin family protein	-1.25767	0.0267544
Pnuc_1728	inner-membrane translocator	-1.25091	0.028754
Pnuc_1870	organic solvent tolerance protein	-1.24599	0.0250633
Pnuc_1367	class V aminotransferase	-1.24136	0.0477519
Pnuc_1592	alkaline phosphatase	-1.2344	0.0416348
Pnuc_0507	helix-hairpin-helix DNA-binding motif-containing protein	-1.21633	0.0161152
Pnuc_1091	glucose-6-phosphate isomerase	-1.16949	0.03195
Supplementary Table S2b. Tabulation of 50 lowest expressed genes obtained from 4ºC incubated cells. There were 994 differentially expressed genes (~48% of total protein-coding
genes in the genome) that were detected by microarray. ~38% of the genes were down-regulated.

## Sheet: UV_Up
Supplementary Table S2c.
26ºC*
Locus tag	Gene product of up-regulated transcripts	Log2 fold changes	p-value
Pnuc_1494	Fe-S cluster assembly DNA-binding transcriptional regulator IscR	3.06143	0.0448509
Pnuc_1449	uridylate kinase	2.54859	0.0476018
Pnuc_1805	molecular chaperone GroEL	2.39132	0.0311695
Pnuc_1376	rubrerythrin	2.37697	0.0234244
Pnuc_1769	molecular chaperone DnaK	2.11845	0.00615426
Pnuc_1626	superoxide dismutase, copper:zinc binding	1.808	0.0439938
Pnuc_1280	malate synthase G	1.74878	0.0427112
Pnuc_1035	methylmalonate-semialdehyde dehydrogenase	1.66285	0.0420507
Pnuc_0206	hypothetical protein	1.4678	0.00188856
Pnuc_1522	flavodoxin	1.37124	0.0395191
Pnuc_1294	hypothetical protein	1.3344	0.00540988
Pnuc_1360	hypothetical protein	1.24307	0.0409278
Pnuc_0447	AAA ATPase	1.23309	0.0456764
Pnuc_0046	DNA-directed RNA polymerase subunit beta	1.1728	0.0353861
Pnuc_2021	rod shape-determining protein MreB	1.17199	0.0398242
Pnuc_0772	tryptophan synthase subunit beta	0.991905	0.0473314
Pnuc_R0004	tRNA-Ala	0.86661	0.0449062
Pnuc_1120	hypothetical protein	0.685584	0.0419274
Pnuc_1628	hypothetical protein	0.685264	0.0383482
Pnuc_2015	cobalamin synthesis protein, P47K	0.636271	0.046816
Pnuc_R0028	tRNA-Glu	0.633001	0.0219489
Pnuc_1123	filamentation induced by cAMP protein fic	0.622773	0.031513
Pnuc_1879	Holliday junction DNA helicase RuvA	0.612991	0.0489863
Pnuc_0819	hypothetical protein	0.594159	0.0489198
Pnuc_1293	nucleoside diphosphate kinase	0.59351	0.0466459
Pnuc_R0014	tmRNA	0.587479	0.0338231
Pnuc_2027	hypothetical protein	0.580563	0.0271403
Pnuc_1263	Fe(II) trafficking protein YggX	0.543043	0.0185708
Pnuc_1978	hypothetical protein	0.514194	0.00779812
Pnuc_0076	30S ribosomal protein S11	0.506943	0.0362573
Pnuc_1137	hypothetical protein	0.498802	0.0237235
Pnuc_1564	FMN-binding domain-containing protein	0.487851	0.0217364
Pnuc_1418	radical SAM domain-containing protein	0.484616	0.0239653
Pnuc_0239	glutamate-1-semialdehyde aminotransferase	0.483766	0.0443635
Pnuc_1131	phage transcriptional regulator, AlpA	0.482053	0.024671
Pnuc_1132	restriction modification system DNA specificity subunit	0.472129	0.00324495
Pnuc_0524	Ste24 endopeptidase	0.43313	0.00644419
Pnuc_1828	fimbrial protein pilin	0.424962	0.0243298
Pnuc_R0029	tRNA-Asp	0.41147	0.00927711
Pnuc_0437	aminotransferase	0.410862	0.00869277
Pnuc_1286	RNA chaperone Hfq	0.396626	0.0240117
Pnuc_1117	hypothetical protein	0.395065	0.00707594
Pnuc_1116	phage integrase family protein	0.39106	0.0300299
Pnuc_1403	hypothetical protein	0.378348	0.0356653
Pnuc_0311	polysaccharide biosynthesis protein	0.373549	0.00639863
Pnuc_0071	50S ribosomal protein L30	0.356511	0.0317437
Pnuc_0266	3, 4-dihydroxy-2-butanone 4-phosphate synthase	0.355277	0.0103712
Pnuc_0383	4Fe-4S ferredoxin	0.353901	0.0288755
Pnuc_1824	molybdenum cofactor biosynthesis protein C	0.335997	0.0162546
Pnuc_1452	methionine aminopeptidase	0.33419	0.0432251
Supplementary Table S2c. Tabulation of 50 highest expressed genes obtained from UV irradiated (26ºC incubated) cells. There were 536 differentially expressed
genes (~26% of total protein-coding genes in the genome) that were detected by microarray. ~4% of the genes were upregulated.

## Sheet: UV_Down
Supplementary Table S2d.
26ºC*
Locus tag	Gene product of down-regulated transcripts	Log2 fold changes	p-value
Pnuc_1168	cellulose biosynthesis protein BcsG	-1.92658	0.0447231
Pnuc_1733	DNA repair protein RadC	-1.92329	0.0163557
Pnuc_1566	hypothetical protein	-1.83156	0.0234607
Pnuc_0918	major facilitator superfamily MFS	-1.7403	0.0201014
Pnuc_0141	UbiH:UbiF:VisC:COQ6 family ubiquinone biosynthesis hydroxylase	-1.7192	0.0494355
Pnuc_1178	sulfite exporter TauE/SafE family protein	-1.61653	0.0499564
Pnuc_0526	molybdenum cofactor synthesis domain-containing protein	-1.60973	0.0458407
Pnuc_0745	anthranilate synthase component I:chorismate-binding protein	-1.56569	0.0342944
Pnuc_0731	bifunctional 5, 10-methylene-tetrahydrofolate dehydrogenase: 5, 10-methylene-tetrahydrofolate cyclohydrolase	-1.56432	0.0447069
Pnuc_0617	phosphoribosylamine--glycine ligase	-1.48603	0.0277073
Pnuc_0640	L-carnitine dehydratase/bile acid-inducible protein F	-1.45242	0.0490808
Pnuc_0169	D-alanine--D-alanine ligase	-1.40761	0.0414064
Pnuc_1417	6-pyruvoyl-tetrahydropterin synthase	-1.40088	0.0445312
Pnuc_1019	carbamoyl-phosphate synthase small subunit	-1.39138	0.0329003
Pnuc_0338	glycosyltransferase family 2 protein	-1.32713	0.046829
Pnuc_1568	hypothetical protein	-1.31705	0.0307946
Pnuc_1791	protein-export membrane protein SecD	-1.30382	0.0206963
Pnuc_1532	hypothetical protein	-1.30134	0.0253167
Pnuc_1045	NADH-quinone oxidoreductase subunit G	-1.26524	0.0386376
Pnuc_1369	5-carboxymethyl-2-hydroxymuconate delta-isomerase	-1.25835	0.0309915
Pnuc_0386	molybdenum cofactor synthesis domain-containing protein	-1.24518	0.0450542
Pnuc_1587	diacylglycerol kinase	-1.24513	0.0499896
Pnuc_0203	N-acetyl-anhydromuranmyl-L-alanine amidase	-1.22267	0.0438182
Pnuc_1150	penicillin amidase	-1.2224	0.0446004
Pnuc_1044	respiratory-chain NADH dehydrogenase subunit 1	-1.22064	0.0485244
Pnuc_0944	hypothetical protein	-1.20422	0.0145421
Pnuc_0227	transketolase	-1.19112	0.0466209
Pnuc_0393	uroporphyrin-III C:tetrapyrrole (corrin:porphyrin) methyltransferase	-1.18846	0.0404951
Pnuc_0483	hypothetical protein	-1.17539	0.0299327
Pnuc_0677	BNR repeat-containing glycosyl hydrolase	-1.1656	0.0190207
Pnuc_1328	5-oxopent-3-ene-1, 2, 5-tricarboxylate decarboxylase	-1.14105	0.0274117
Pnuc_1973	cyclopropane-fatty-acyl-phospholipid synthase	-1.10355	0.0323412
Pnuc_1203	secretory lipase	-1.0997	0.0356157
Pnuc_0906	AAA ATPase	-1.09672	0.0206693
Pnuc_0332	hypothetical protein	-1.09395	0.0379335
Pnuc_1470	single-stranded-DNA-specific exonuclease RecJ	-1.08809	0.0410802
Pnuc_1373	cytochrome B561	-1.0715	0.0305922
Pnuc_0668	aminopeptidase	-1.06088	0.0173695
Pnuc_1048	NADH dehydrogenase subunit D	-1.05139	0.0392488
Pnuc_0282	3-deoxy-D-manno-octulosonate cytidylyltransferase	-1.0507	0.0341315
Pnuc_1915	P-loop ATPase	-1.04733	0.0382472
Pnuc_0945	CTP synthetase	-1.03134	0.0492146
Pnuc_0257	lipopolysaccharide heptosyltransferase I	-1.00961	0.0209401
Pnuc_1401	hypothetical protein	-0.995552	0.039446
Pnuc_1453	PII uridylyl-transferase	-0.988858	0.0278885
Pnuc_1262	N-acetylglutamate synthase	-0.986178	0.0310167
Pnuc_0958	2-hydroxy-3-oxopropionate reductase	-0.978448	0.0327969
Pnuc_1081	RdgB:HAM1 family non-canonical purine NTP pyrophosphatase	-0.956005	0.012724
Pnuc_1757	integral membrane protein MviN	-0.954059	0.043342
Pnuc_1705	polyprenyl synthetase	-0.953139	0.00599563
Supplementary Table S2d. Tabulation of 50 lowest expressed genes obtained from UV irradiated (26ºC incubated) cells. There were 536 differentially expressed
genes (~26% of total protein-coding genes in the genome) that were detected by microarray. ~22% of the genes were downregulated.
