# Supplementary material for: Combined Methylome, Transcriptome and Proteome Analyses Document Rapid Acclimatization of a Bacterium to Environmental Changes
Source: Front Microbiol. 2020 Sep 15;11:544785. doi: 10.3389/fmicb.2020.544785 (PMC7522526; doi:10.3389/fmicb.2020.544785)
Supplement: Supplementary file 3 [file Table_3.xlsx]

## Sheet: Sheet1
Supplementary Table S3.
S.No	Entry	Entry name	Gene names	Protein names	log2-transformed LFQ intensity									Statistical Analysis-Students t test												Matching parameters								T: Majority protein IDs
					26 ° C			26 ° C + UV			4 ° C			4° C vs 26° C				26° C+UV vs 26° C				26° C+UV vs 4° C				N: Peptides	N: Razor + unique peptides	N: Unique peptides	N: Sequence coverage [%]	N: Unique + razor sequence coverage [%]	N: Unique sequence coverage [%]	N: Mol. weight [kDa]	N: Intensity
					26 ° C_01	26 ° C_02	26 ° C_03	26 ° C + UV_01	26 ° C + UV_02	26 ° C + UV_03	4 ° C_01	4 ° C_02	4 ° C_03	Significant	FDR	T-test Difference	p-value	Significant	FDR	T-test Difference	p-value	Significant	FDR	T-test Difference	p-value
1	A4SUR0	A4SUR0_POLAQ	Pnuc_0002	Beta sliding clamp	30.0445	30.0133	30.0084	30.16	30.376	30.1363	29.9807	29.7627	29.9197			-0.134364	0.111133			0.202006	0.058763	+		0.33637	0.0283418	31	31	31	77.9	77.9	77.9	41.072	12580000000	A4SUR0
2	A4SUR1	A4SUR1_POLAQ	gyrB, Pnuc_0003	DNA gyrase subunit B (EC 5.6.2.2)	28.7092	28.6954	28.6367	28.5901	28.3252	28.6593	28.7231	28.898	28.7857			0.121826	0.0943854			-0.155558	0.209769			-0.277384	0.0716497	34	34	34	49.6	49.6	49.6	92.395	4730900000	A4SUR1
3	A4SUR4	A4SUR4_POLAQ	Pnuc_0006	Amino acid/amide ABC transporter ATP-binding protein 1, HAAT family	26.234	26.1398	26.427	26.4397	26.9459	26.3001	26.0291	26.24	26.4093			-0.0407562	0.783483			0.295011	0.239411			0.335767	0.209742	14	14	14	72.7	72.7	72.7	27.699	986700000	A4SUR4
4	A4SUR5	A4SUR5_POLAQ	Pnuc_0007	Amino acid/amide ABC transporter ATP-binding protein 2, HAAT family	26.645	26.3157	26.7409	26.8994	27.2128	26.9587	26.32	26.2178	26.5746			-0.196346	0.304483	+		0.456479	0.0468252	+		0.652825	0.0103343	8	8	8	47.4	47.4	47.4	25.67	1245800000	A4SUR5;B1XSC0
5	A4SUR6	A4SUR6_POLAQ	Pnuc_0008	Amino acid/amide ABC transporter substrate-binding protein, HAAT family	31.2195	31.3288	31.414	31.5684	31.6722	31.5351	31.4265	31.3808	31.3975			0.0808468	0.234722	+		0.271141	0.0177741	+		0.190294	0.0118271	37	37	37	75.5	75.5	75.5	42.945	32681000000	A4SUR6
6	A4SUR9	A4SUR9_POLAQ	Pnuc_0011	Aminoglycoside phosphotransferase	23.7172	23.8434	23.7976	23.9992	24.0893	24.3418	18.7425	24.3819	23.9038			-1.44331	0.468903	+		0.357408	0.0305049			1.80072	0.375707	6	6	6	30.6	30.6	30.6	37.782	184490000	A4SUR9
7	A4SUS0	A4SUS0_POLAQ	Pnuc_0012	Short-chain dehydrogenase/reductase SDR	27.6134	27.6629	27.6838	27.5537	27.7264	27.4388	26.8195	27.1932	27.1725	+	+	-0.591689	0.00859512			-0.0804119	0.403488	+		0.511278	0.0255534	15	15	15	75.4	75.4	75.4	27.617	2077100000	A4SUS0
8	A4SUS1	A4SUS1_POLAQ	Pnuc_0013	Acyl-CoA dehydrogenase domain protein	27.0876	26.5052	26.6784	26.4054	26.3283	26.126	25.6977	26.0443	25.9396	+	+	-0.86317	0.0126738			-0.470483	0.0701405	+		0.392687	0.0411098	8	8	8	18.1	18.1	18.1	46.336	972540000	A4SUS1
9	A4SUS3	MNMG_POLAQ	mnmG, gidA, Pnuc_0015	tRNA uridine 5-carboxymethylaminomethyl modification enzyme MnmG (Glucose-inhibited division protein A)	18.7425	18.7425	18.7425	18.7425	22.6162	23.1335	23.4831	18.7425	23.8048			3.26762	0.116545			2.75488	0.117673			-0.512747	0.822756	3	3	3	10.8	10.8	10.8	70.107	84136000	A4SUS3;B1XSC4
10	A4SUS4	RSMG_POLAQ	rsmG, Pnuc_0016	Ribosomal RNA small subunit methyltransferase G (EC 2.1.1.170) (16S rRNA 7-methylguanosine methyltransferase) (16S rRNA m7G methyltransferase)	23.5873	23.5922	23.58	23.7142	23.4264	23.9926	18.7425	23.2375	23.6464			-1.71103	0.337295			0.124549	0.48862			1.83558	0.30977	5	5	5	32.4	32.4	32.4	24.885	141480000	A4SUS4
11	A4SUS5	A4SUS5_POLAQ	Pnuc_0017	Chromosome segregation ATPase	24.0182	23.864	23.9673	23.3314	18.7425	23.3147	24.8819	24.0988	25.0291			0.720136	0.0693803			-2.15363	0.231382			-2.87377	0.138088	4	4	4	29.3	29.3	29.3	27.633	188740000	A4SUS5;B1XSC6
12	A4SUS6	A4SUS6_POLAQ	Pnuc_0018	Chromosome segregation DNA-binding protein	23.7087	24.1524	23.895	24.7806	24.6716	24.8869	25.4024	24.8869	25.1024	+	+	1.21184	0.00355666	+	+	0.860974	0.00381969			-0.350868	0.0960838	4	4	4	20.9	20.9	20.9	31.589	305130000	A4SUS6
13	A4SUT0	ATPF_POLAQ	atpF, Pnuc_0022	ATP synthase subunit b (ATP synthase F(0) sector subunit b) (ATPase subunit I) (F-type ATPase subunit b) (F-ATPase subunit b)	30.3534	30.4752	30.4173	29.9225	30.0275	29.787	29.9555	30.0117	29.7881	+	+	-0.496876	0.00280207	+	+	-0.502972	0.00297628			-0.00609589	0.952777	13	13	8	62.8	62.8	41	17.188	12742000000	A4SUT0
14	A4SUT1	ATPD_POLAQ	atpH, Pnuc_0023	ATP synthase subunit delta (ATP synthase F(1) sector subunit delta) (F-type ATPase subunit delta) (F-ATPase subunit delta)	30.4543	30.2091	30.2483	29.5153	29.5379	29.6558	29.2757	29.7294	29.7243	+	+	-0.727434	0.0124868	+	+	-0.734227	0.00111065			-0.00679334	0.967473	17	17	17	70.8	70.8	70.8	18.794	11001000000	A4SUT1
15	A4SUT2	ATPA_POLAQ	atpA, Pnuc_0024	ATP synthase subunit alpha (EC 7.1.2.2) (ATP synthase F1 sector subunit alpha) (F-ATPase subunit alpha)	32.3615	32.4019	32.4523	31.8829	31.7365	31.6906	31.9069	32.0406	32.0677	+	+	-0.400167	0.00205842	+	+	-0.635226	0.000566407	+		-0.235059	0.0370153	52	52	52	81.5	81.5	81.5	55.582	49971000000	A4SUT2;B1XSD2
16	A4SUT3	ATPG_POLAQ	atpG, Pnuc_0025	ATP synthase gamma chain (ATP synthase F1 sector gamma subunit) (F-ATPase gamma subunit)	30.0405	30.0001	29.8846	29.0599	28.9257	29.3911	28.5938	29.4144	29.1218	+		-0.931691	0.0189582	+	+	-0.849504	0.00434357			0.0821877	0.78154	27	27	27	78.9	78.9	78.9	32.214	8177400000	A4SUT3
17	A4SUT4	ATPB_POLAQ	atpD, Pnuc_0026	ATP synthase subunit beta (EC 7.1.2.2) (ATP synthase F1 sector subunit beta) (F-ATPase subunit beta)	33.1845	33.0899	33.0547	32.5692	32.4539	32.4421	32.3676	32.8094	32.6663	+		-0.495267	0.0218352	+	+	-0.621292	0.000378313			-0.126025	0.407592	52	52	52	95.3	95.3	95.3	50.758	81062000000	A4SUT4;B1XSD4
18	A4SUT5	ATPE_POLAQ	atpC, Pnuc_0027	ATP synthase epsilon chain (ATP synthase F1 sector epsilon subunit) (F-ATPase epsilon subunit)	28.8768	29.0054	28.8679	28.5502	28.6724	28.4906	28.4759	28.7857	28.4882	+		-0.33344	0.0393651	+	+	-0.345644	0.00764341			-0.0122039	0.920283	7	7	7	58.7	58.7	58.7	15.004	4877900000	A4SUT5;B1XSD5
19	A4SUT6	A4SUT6_POLAQ	hemE, Pnuc_0028	Uroporphyrinogen decarboxylase (UPD) (URO-D) (EC 4.1.1.37)	26.4633	26.5562	26.1024	26.0909	26.1535	26.3216	25.93	25.7465	25.5709	+		-0.624829	0.0224927			-0.185308	0.296827	+		0.439521	0.0242039	15	15	13	65.9	65.9	52.8	40.861	842420000	A4SUT6
20	A4SUT7	A4SUT7_POLAQ	priA, Pnuc_0029	Primosomal protein N' (EC 3.6.4.-) (ATP-dependent helicase PriA)	23.709	23.8417	23.7576	18.7425	18.7425	22.9938	18.7425	22.7527	22.554			-2.41972	0.137423			-3.60983	0.0635498			-1.19011	0.570143	6	6	4	10.7	10.7	6.5	78.734	105110000	A4SUT7
21	A4SUT8	A4SUT8_POLAQ	gcvH, Pnuc_0030	Glycine cleavage system H protein	25.6225	25.3919	24.0825	24.3342	18.7425	25.2038	18.7425	24.2337	23.6132			-2.83582	0.190523			-2.27216	0.336143			0.563662	0.842949	2	2	2	48.2	48.2	48.2	15.012	309750000	A4SUT8
22	A4SUU1	A4SUU1_POLAQ	Pnuc_0033	Cytochrome c, class I	28.8162	28.9966	29.1478	28.6487	28.5979	28.6395	27.8774	28.2143	27.8598	+	+	-1.00303	0.00260019	+		-0.358153	0.0210615	+		0.644877	0.00519192	9	9	9	43.1	43.1	43.1	17.306	4567200000	A4SUU1
23	A4SUU3	A4SUU3_POLAQ	gmhA, Pnuc_0035	Phosphoheptose isomerase (EC 5.3.1.28) (Sedoheptulose 7-phosphate isomerase)	25.9843	26.1981	26.0466	25.5838	25.5353	25.8529	25.176	26.0573	25.5028			-0.497627	0.133578	+		-0.419011	0.0234045			0.0786158	0.789583	10	10	10	53.8	53.8	53.8	22.382	660250000	A4SUU3;B1XSE2
24	A4SUU4	A4SUU4_POLAQ	Pnuc_0036	Transport-associated protein	28.6323	28.9403	28.7565	28.4993	28.6931	28.8106	28.1781	28.4732	28.3472	+		-0.443547	0.0230872			-0.1087	0.44181			0.334847	0.054928	14	14	12	63.9	63.9	54.2	23.14	4606700000	A4SUU4
25	A4SUU5	A4SUU5_POLAQ	Pnuc_0037	Cytochrome c, class I	24.3266	24.3898	23.6837	23.8964	24.3235	23.9316	18.7425	23.2745	23.896			-2.16237	0.257704			-0.0828857	0.769127			2.07948	0.271077	6	6	6	47.9	47.9	47.9	12.529	181310000	A4SUU5
26	A4SUU7	EFTU_POLAQ	tuf1, Pnuc_0039;, tuf2, Pnuc_0051	Elongation factor Tu (EF-Tu)	33.5151	33.568	33.6659	33.9137	33.7524	33.7254	34.0825	34.1605	34.0106	+	+	0.50155	0.00125736	+		0.214183	0.0435247	+		-0.287368	0.0170153	46	46	19	95.5	95.5	48	43.013	169570000000	A4SUU7
27	A4SUU9	A4SUU9_POLAQ	nusG, Pnuc_0041	Transcription termination/antitermination protein NusG	28.7499	28.8901	28.9345	29.1673	29.5367	29.1959	29.4793	29.6373	29.6612	+	+	0.734422	0.000770616	+		0.441826	0.0279924			-0.292596	0.0903538	14	14	14	84.2	84.2	84.2	21.28	7331000000	A4SUU9;B1XSE7
28	A4SUV0	RL11_POLAQ	rplK, Pnuc_0042	50S ribosomal protein L11	29.0507	29.027	28.7914	28.7532	28.1924	28.1524	29.0969	28.9589	28.7153			-0.0327225	0.82532	+		-0.590424	0.048811			-0.557702	0.0672869	6	6	6	29.4	29.4	29.4	15.115	5020100000	A4SUV0;B1XSE8
29	A4SUV1	RL1_POLAQ	rplA, Pnuc_0043	50S ribosomal protein L1	30.5872	30.5645	30.4901	30.2177	29.8957	30.0916	30.2162	30.3753	30.2768	+	+	-0.25783	0.0093202	+	+	-0.478926	0.00816041			-0.221096	0.101861	26	26	26	75.1	75.1	75.1	24.406	14775000000	A4SUV1;B1XSE9
30	A4SUV2	A4SUV2_POLAQ	rplJ, Pnuc_0044	50S ribosomal protein L10	29.8653	29.6936	29.7927	29.4552	29.4587	29.2088	29.5343	29.6864	29.5682			-0.187546	0.0505964	+	+	-0.409632	0.01322			-0.222087	0.0789102	19	19	19	93.5	93.5	93.5	21.75	8924700000	A4SUV2;B1XSP1
31	A4SUV3	RL7_POLAQ	rplL, Pnuc_0045	50S ribosomal protein L7/L12	30.4569	30.613	30.5038	30.4172	30.1583	30.4478	30.3055	30.679	30.3172			-0.0906436	0.527114			-0.183458	0.148857			-0.0928141	0.577216	12	12	12	92.7	92.7	92.7	12.756	16155000000	A4SUV3;B1XSP2
32	A4SUV4	RPOB_POLAQ	rpoB, Pnuc_0046	DNA-directed RNA polymerase subunit beta (RNAP subunit beta) (EC 2.7.7.6) (RNA polymerase subunit beta) (Transcriptase subunit beta)	31.1037	31.1076	31.1282	31.1625	31.0004	30.985	31.5335	31.6525	31.7415	+	+	0.529385	0.000953442			-0.0638084	0.327796	+	+	-0.593193	0.00200846	100	100	36	79.3	79.3	33.6	152.5	28762000000	A4SUV4
33	A4SUV5	RPOC_POLAQ	rpoC, Pnuc_0047	DNA-directed RNA polymerase subunit beta' (RNAP subunit beta') (EC 2.7.7.6) (RNA polymerase subunit beta') (Transcriptase subunit beta')	30.8566	30.9158	30.8961	30.9983	30.6934	30.9039	30.9743	31.5453	31.4303			0.427127	0.0713895			-0.0243467	0.803925			-0.451474	0.0829112	104	104	31	80.2	80.2	30.1	156.2	24477000000	A4SUV5
34	A4SUV6	RS12_POLAQ	rpsL, Pnuc_0048	30S ribosomal protein S12	28.7301	28.8216	29.2157	28.6061	28.4528	28.3909	29.5161	29.0398	29.2988			0.362476	0.148464			-0.439205	0.0535795	+		-0.801682	0.00616616	9	9	9	62.7	62.7	62.7	14.069	5626800000	A4SUV6;B1XSP6
35	A4SUV7	RS7_POLAQ	rpsG, Pnuc_0049	30S ribosomal protein S7	30.4276	30.6576	30.6227	30.4399	30.221	30.3493	31.1082	30.6915	30.664			0.251943	0.191654			-0.232585	0.0718803	+		-0.484528	0.0367889	14	14	14	72.4	72.4	72.4	17.793	17819000000	A4SUV7;B1XSP7
36	A4SUV8	EFG_POLAQ	fusA, Pnuc_0050	Elongation factor G (EF-G)	32.0281	32.0478	32.0296	31.9724	31.4807	31.662	32.4999	32.4662	32.2636	+	+	0.374719	0.00718849			-0.330125	0.0832126	+		-0.704844	0.0120053	78	78	38	87.6	87.6	45.4	77.552	49409000000	A4SUV8
37	A4SUW0	RS10_POLAQ	rpsJ, Pnuc_0052	30S ribosomal protein S10	29.7751	29.7835	30.1267	29.3467	29.1915	29.6146	29.7007	29.4583	29.8382			-0.229347	0.226171	+		-0.510794	0.0393295			-0.281447	0.165537	17	17	17	87.4	87.4	87.4	11.772	9489200000	A4SUW0;B1XSQ0
38	A4SUW1	RL3_POLAQ	rplC, Pnuc_0053	50S ribosomal protein L3	30.1199	30.0581	30.1353	29.7681	29.5379	29.4833	30.0091	30.2193	30.0139			-0.0237179	0.762131	+	+	-0.508011	0.00492895	+		-0.484293	0.0121947	22	22	22	73.9	73.9	73.9	22.895	11375000000	A4SUW1
39	A4SUW2	RL4_POLAQ	rplD, Pnuc_0054	50S ribosomal protein L4	30.1454	30.3345	30.3385	30.0553	30.0335	30.0112	30.1432	30.2791	30.2775			-0.0395241	0.639082	+		-0.239454	0.0210995	+		-0.19993	0.0129283	19	19	19	74.8	74.8	74.8	22.904	13599000000	A4SUW2;B1XSQ2
40	A4SUW3	RL23_POLAQ	rplW, Pnuc_0055	50S ribosomal protein L23	29.4606	29.5056	29.4003	29.1546	29.324	29.0939	29.3218	29.5566	29.323			-0.0550448	0.547277	+		-0.264678	0.0245747			-0.209634	0.114341	8	8	8	71.2	71.2	71.2	11.825	7671700000	A4SUW3;B1XSQ3
41	A4SUW4	RL2_POLAQ	rplB, Pnuc_0056	50S ribosomal protein L2	30.2706	30.1671	30.2543	29.9482	29.9117	30.0493	30.2296	30.4713	30.1553			0.0547466	0.6154	+	+	-0.260914	0.00750978	+		-0.31566	0.0384608	22	22	22	70.3	70.3	70.3	30.221	13301000000	A4SUW4;B1XSQ4
42	A4SUW5	RS19_POLAQ	rpsS, Pnuc_0057	30S ribosomal protein S19	28.0119	27.9699	28.328	27.9321	27.7671	27.8094	28.5149	28.1702	28.4356			0.27028	0.153523			-0.26704	0.0963728	+		-0.53732	0.00960742	6	6	6	57.6	57.6	57.6	10.245	3219500000	A4SUW5;B1XSQ5
43	A4SUW6	RL22_POLAQ	rplV, Pnuc_0058	50S ribosomal protein L22	28.563	28.3037	28.1576	27.607	27.2304	27.7106	27.4507	27.6786	27.1624	+	+	-0.910856	0.00879723	+	+	-0.825418	0.0117773			0.0854378	0.703362	8	8	5	50.5	50.5	32.1	11.921	2658600000	A4SUW6
44	A4SUW7	RS3_POLAQ	rpsC, Pnuc_0059	30S ribosomal protein S3	29.522	29.4795	29.7199	29.3521	29.0941	29.3522	29.5607	29.6535	29.5366			0.00976181	0.911193			-0.307664	0.053514	+		-0.317426	0.0270433	24	24	24	69.1	69.1	69.1	30.623	8327800000	A4SUW7;B1XSQ7
45	A4SUW8	RL16_POLAQ	rplP, Pnuc_0060	50S ribosomal protein L16	29.4402	29.2386	29.2332	28.8437	28.6325	28.7471	28.7756	29.1155	29.2064			-0.271468	0.139993	+	+	-0.562881	0.0035387			-0.291414	0.114144	8	8	8	54	54	54	15.449	6191100000	A4SUW8;B1XSQ8
46	A4SUW9	A4SUW9_POLAQ	rpmC, Pnuc_0061	50S ribosomal protein L29	27.7791	27.5504	27.4281	26.7684	26.441	27.1427	26.4999	27.12	26.8358	+		-0.767275	0.0206001	+		-0.801813	0.0242863			-0.0345376	0.904588	5	5	5	64.3	64.3	64.3	7.8802	1635900000	A4SUW9;B1XSQ9
47	A4SUX0	RS17_POLAQ	rpsQ, Pnuc_0062	30S ribosomal protein S17	27.8657	28.1271	28.2343	28.2619	28.0989	28.5162	28.3917	28.7519	28.5084	+		0.474957	0.0356726			0.216649	0.255657			-0.258308	0.184384	5	5	5	57.3	57.3	57.3	9.9936	3727500000	A4SUX0;B1XSR0
48	A4SUX1	RL14_POLAQ	rplN, Pnuc_0063	50S ribosomal protein L14	27.9589	27.8628	27.9241	27.5565	27.0855	26.9637	27.8532	28.0121	27.4353			-0.148421	0.442389	+		-0.713374	0.0175502			-0.564953	0.0862884	10	10	10	65.6	65.6	65.6	13.191	2314000000	A4SUX1;B1XSR1
49	A4SUX2	RL24_POLAQ	rplX, Pnuc_0064	50S ribosomal protein L24	29.405	29.419	29.3959	28.8553	27.9208	28.4726	28.8708	28.8905	28.3541	+		-0.701483	0.0162399	+		-0.990374	0.0217686			-0.288891	0.421821	7	7	7	72.5	72.5	72.5	10.727	5602200000	A4SUX2
50	A4SUX3	RL5_POLAQ	rplE, Pnuc_0065	50S ribosomal protein L5	30.2836	30.2295	30.3458	29.911	29.7655	29.939	30.1642	30.3379	30.0675			-0.0964394	0.324556	+	+	-0.414488	0.00283195	+		-0.318048	0.0292331	25	25	25	81.7	81.7	81.7	20.166	12981000000	A4SUX3;B1XSR3
51	A4SUX4	RS14_POLAQ	rpsN, Pnuc_0066	30S ribosomal protein S14	27.9697	28.1173	27.9821	28.0944	27.4527	27.7283	28.7153	28.3545	27.8399			0.280211	0.339115			-0.264545	0.23987			-0.544757	0.158529	7	7	7	50.5	50.5	50.5	11.655	3082500000	A4SUX4;B1XSR4
52	A4SUX5	RS8_POLAQ	rpsH, Pnuc_0067	30S ribosomal protein S8	29.666	29.7768	29.7653	29.6846	29.502	29.4368	30.0478	29.8383	29.6713			0.116414	0.366607			-0.194925	0.0763669			-0.31134	0.0774085	10	10	10	92.4	92.4	92.4	14.304	9753000000	A4SUX5;B1XSR5
53	A4SUX6	RL6_POLAQ	rplF, Pnuc_0068	50S ribosomal protein L6	29.8738	29.622	29.8868	29.3314	29.4257	29.1533	29.5876	29.8737	29.502			-0.139729	0.379695	+	+	-0.490706	0.0139644			-0.350978	0.0635929	17	17	17	87.6	87.6	87.6	18.81	9013800000	A4SUX6;B1XSR6
54	A4SUX7	RL18_POLAQ	rplR, Pnuc_0069	50S ribosomal protein L18	28.2892	28.5832	28.8165	28.5067	28.6206	28.457	28.6388	28.6623	28.3504			-0.0124213	0.949021			-0.0348822	0.838143			-0.0224609	0.849988	12	12	12	77.8	77.8	77.8	12.725	4379600000	A4SUX7;B1XSR7
55	A4SUX8	RS5_POLAQ	rpsE, Pnuc_0070	30S ribosomal protein S5	29.9251	29.7381	29.6564	29.51	29.4426	29.1163	29.9758	29.8126	29.786			0.084919	0.440286	+		-0.416906	0.0454608	+		-0.501825	0.020659	14	14	14	80.8	80.8	80.8	18.228	9534200000	A4SUX8;B1XSR8
56	A4SUX9	RL30_POLAQ	rpmD, Pnuc_0071	50S ribosomal protein L30	26.5391	27.8034	27.8933	28.055	28.0418	27.6941	28.6631	28.5245	28.5136			1.15512	0.058418			0.518356	0.316224	+		-0.63676	0.00753471	3	3	3	51.6	51.6	51.6	6.7518	3087000000	A4SUX9;B1XSR9
57	A4SUY0	RL15_POLAQ	rplO, Pnuc_0072	50S ribosomal protein L15	29.8887	30.1603	30.1921	29.8486	29.7341	29.7208	30.2343	30.2584	30.0144			0.0886936	0.512983	+		-0.312528	0.0402987	+		-0.401222	0.0101886	14	14	14	80.1	80.1	80.1	15.449	11938000000	A4SUY0;B1XSS0
58	A4SUY3	RS13_POLAQ	rpsM, Pnuc_0075	30S ribosomal protein S13	26.6863	26.6006	26.7528	26.0564	25.7555	26.118	26.694	26.3609	26.0129			-0.323931	0.183221	+	+	-0.703281	0.00427212			-0.379351	0.168955	7	7	7	59.5	59.5	59.5	13.478	954050000	A4SUY3
59	A4SUY4	RS11_POLAQ	rpsK, Pnuc_0076	30S ribosomal protein S11	28.9884	28.8961	28.808	28.4471	28.0627	28.3011	28.5941	28.5542	28.5519	+	+	-0.330777	0.00356353	+	+	-0.627224	0.00709414			-0.296447	0.0583837	10	10	10	62.2	62.2	62.2	14.235	4461800000	A4SUY4;B1XSS5
60	A4SUY5	RS4_POLAQ	rpsD, Pnuc_0077	30S ribosomal protein S4	28.2816	28.1816	28.3221	28.3382	28.0093	28.0323	28.4658	28.3671	28.4654	+		0.170979	0.0323068			-0.135172	0.30116			-0.30615	0.050943	19	19	19	73.9	73.9	73.9	23.235	3587800000	A4SUY5;B1XSS6
61	A4SUY6	RPOA_POLAQ	rpoA, Pnuc_0078	DNA-directed RNA polymerase subunit alpha (RNAP subunit alpha) (EC 2.7.7.6) (RNA polymerase subunit alpha) (Transcriptase subunit alpha)	30.7486	30.786	30.8275	30.8268	30.9014	30.7027	31.1736	31.1461	31.1871	+	+	0.381543	0.000121737			0.0229448	0.73118	+		-0.358598	0.00374524	30	30	30	95.4	95.4	95.4	35.78	22872000000	A4SUY6;B1XSS7
62	A4SUY7	RL17_POLAQ	rplQ, Pnuc_0079	50S ribosomal protein L17	29.7381	29.7362	29.9218	29.5609	29.5145	29.6994	29.8718	29.9796	29.841			0.0987841	0.255723			-0.207095	0.0669181	+		-0.305879	0.011767	10	10	10	70.5	70.5	70.5	14.76	10140000000	A4SUY7;B1XSS8
63	A4SUZ1	A4SUZ1_POLAQ	Pnuc_0083	Delta-aminolevulinic acid dehydratase (EC 4.2.1.24)	26.4266	26.3756	25.9969	25.6904	25.8711	25.5406	24.9604	25.7467	25.5184	+		-0.857906	0.0336275	+		-0.565659	0.0270021			0.292247	0.311224	9	9	6	41.9	41.9	37	37.366	688170000	A4SUZ1
64	A4SUZ3	A4SUZ3_POLAQ	Pnuc_0085	Cytochrome c553-like protein	27.4216	27.4155	27.3915	26.7838	26.8486	26.8798	26.1657	26.486	26.4977	+	+	-1.02639	0.000712664	+	+	-0.572085	4.29746e-05	+		0.454305	0.0155684	9	9	9	52.8	52.8	52.8	25.334	1442100000	A4SUZ3
65	A4SUZ4	A4SUZ4_POLAQ	lysA, Pnuc_0086	Diaminopimelate decarboxylase (DAP decarboxylase) (DAPDC) (EC 4.1.1.20)	28.5705	28.5392	28.505	28.6685	28.6947	28.7195	28.5098	28.4181	28.7199			0.0110226	0.90975	+	+	0.156034	0.00287097			0.145011	0.184544	23	23	23	72	72	72	46.504	4580200000	A4SUZ4
66	A4SUZ5	A4SUZ5_POLAQ	cyaY, Pnuc_0087	Iron-sulfur cluster assembly protein CyaY	30.0128	29.767	29.7901	29.9657	30.1292	30.1065	29.2194	29.6826	29.5412			-0.375536	0.076123			0.210498	0.0876997	+		0.586034	0.0160539	5	5	5	58.7	58.7	58.7	14.08	10892000000	A4SUZ5
67	A4SUZ6	A4SUZ6_POLAQ	aroB, Pnuc_0088	3-dehydroquinate synthase (DHQS) (EC 4.2.3.4)	26.9697	26.841	26.8664	26.9307	26.6377	26.916	26.8188	26.8267	26.8251			-0.0688292	0.155852			-0.0642484	0.567035			0.00458082	0.963985	15	15	15	67.6	67.6	67.6	38.986	1343300000	A4SUZ6
68	A4SUZ7	A4SUZ7_POLAQ	aroK, Pnuc_0089	Shikimate kinase (SK) (EC 2.7.1.71)	22.8781	22.4947	22.9021	22.9473	23.1131	22.7221	18.7425	22.8374	23.3189			-1.12534	0.483244			0.169211	0.38579			1.29455	0.424269	3	3	3	29.8	29.8	29.8	17.82	87328000	A4SUZ7
69	A4SV00	A4SV00_POLAQ	Pnuc_0092	Penicillin-binding protein, 1A family (EC 2.4.1.129)	27.8166	27.7762	27.7409	27.5713	27.8824	27.735	27.6376	27.2364	27.556			-0.301177	0.0726106			-0.0482953	0.629113			0.252882	0.171183	29	29	29	59	59	59	85.716	2436600000	A4SV00
70	A4SV02	A4SV02_POLAQ	Pnuc_0094	Glutamate synthase (NADH) large subunit (EC 1.4.1.14)	30.45	30.4548	30.3919	30.0465	29.5057	29.7801	30.3934	30.2662	30.4138			-0.074494	0.213504	+	+	-0.654815	0.0141465	+		-0.580321	0.0234855	84	84	84	76.1	76.1	76.1	172.84	13673000000	A4SV02
71	A4SV03	A4SV03_POLAQ	Pnuc_0095	Glutamate synthase (NADH) small subunit (EC 1.4.1.14)	26.8654	27.0711	26.8151	27.663	27.3271	27.6022	28.1519	27.9556	28.2985	+	+	1.21815	0.000650265	+	+	0.613536	0.00909207	+		-0.60461	0.0134973	23	23	23	62.6	62.6	62.6	53.71	2289700000	A4SV03
72	A4SV04	A4SV04_POLAQ	Pnuc_0096	ABC transporter related protein	24.6652	24.6875	25.017	24.4481	24.6088	24.3105	18.7425	24.29	24.7129			-2.20816	0.315702			-0.334144	0.0792495			1.87401	0.385524	5	5	4	44.3	44.3	39.7	30.664	260440000	A4SV04
73	A4SV06	A4SV06_POLAQ	Pnuc_0098	Mammalian cell entry related domain protein	24.4143	25.0196	24.2444	24.6024	24.7452	24.6843	23.4599	24.4588	24.2879			-0.490595	0.27466			0.117877	0.647551			0.608472	0.122225	5	5	5	38.8	38.8	38.8	16.95	264630000	A4SV06;B1XSU2
74	A4SV08	A4SV08_POLAQ	Pnuc_0100	Toluene tolerance family protein	25.6259	25.2914	25.3842	26.6772	26.9845	26.8091	26.5163	26.5577	26.0829	+	+	0.951774	0.0063415	+	+	1.38973	0.000483005			0.437955	0.0675937	8	8	8	42.4	42.4	42.4	23.834	994220000	A4SV08
75	A4SV09	A4SV09_POLAQ	Pnuc_0101	Sulfate transporter/antisigma-factor antagonist STAS	23.5857	23.1523	24.017	23.9292	24.0518	24.1391	18.7425	23.3886	24.3023			-1.4405	0.454113			0.455095	0.151228			1.89559	0.332867	4	4	4	69.4	69.4	69.4	9.2177	160400000	A4SV09
76	A4SV10	A4SV10_POLAQ	Pnuc_0102	ABC transporter related protein	25.7622	25.6002	25.6086	25.6358	25.3995	25.4364	25.3734	25.4443	25.5859			-0.189136	0.081581			-0.166411	0.139209			0.0227248	0.825205	11	11	11	64.4	64.4	64.4	27.311	546020000	A4SV10
77	A4SV12	A4SV12_POLAQ	Pnuc_0104	Transcriptional regulator, BolA protein family	26.0988	26.052	26.1752	26.3917	26.4938	26.4544	25.7362	26.1422	26.4991			0.017149	0.942471	+	+	0.337952	0.00192347			0.320803	0.222613	4	4	4	58.5	58.5	58.5	9.3176	901020000	A4SV12
78	A4SV13	MURA_POLAQ	murA, Pnuc_0105	UDP-N-acetylglucosamine 1-carboxyvinyltransferase (EC 2.5.1.7) (Enoylpyruvate transferase) (UDP-N-acetylglucosamine enolpyruvyl transferase) (EPT)	26.1119	26.1676	26.088	26.5527	26.2933	26.3574	26.4717	26.3311	26.3382	+	+	0.25779	0.00743502	+		0.278645	0.0267992			0.0208549	0.828902	12	12	7	52.1	52.1	36.3	45.167	932390000	A4SV13
79	A4SV14	A4SV14_POLAQ	hisG, Pnuc_0106	ATP phosphoribosyltransferase (ATP-PRT) (ATP-PRTase) (EC 2.4.2.17)	26.9085	26.8961	26.8683	26.5963	26.4385	26.5782	26.5702	26.8071	26.6943	+		-0.200443	0.0447316	+	+	-0.353317	0.00232411			-0.152875	0.145305	15	15	15	80.3	80.3	80.3	22.751	1217100000	A4SV14
80	A4SV15	A4SV15_POLAQ	hisD, Pnuc_0107	Histidinol dehydrogenase (HDH) (EC 1.1.1.23)	28.5317	28.4861	28.4393	28.3806	28.3083	28.427	27.8241	27.9226	28.0499	+	+	-0.55348	0.00142821			-0.113757	0.0596848	+		0.439723	0.00400606	17	17	17	49.5	49.5	49.5	47.263	3713000000	A4SV15
81	A4SV16	A4SV16_POLAQ	hisC, Pnuc_0108	Histidinol-phosphate aminotransferase (EC 2.6.1.9) (Imidazole acetol-phosphate transaminase)	28.0568	28.0065	27.9833	28.1863	28.2821	28.2247	27.3758	27.7329	27.5565	+	+	-0.46048	0.0119652	+	+	0.215447	0.0036436	+		0.675927	0.00318997	17	17	17	69.9	69.9	69.9	39.056	2984400000	A4SV16
82	A4SV17	HIS7_POLAQ	hisB, Pnuc_0109	Imidazoleglycerol-phosphate dehydratase (IGPD) (EC 4.2.1.19)	28.2322	28.1265	28.2399	28.1117	28.6485	28.0574	28.1096	27.8235	28.246			-0.139826	0.341916			0.0730133	0.723252			0.212839	0.399655	11	11	3	77.9	77.9	28.2	21.213	3436300000	A4SV17
83	A4SV19	HIS4_POLAQ	hisA, Pnuc_0111	1-(5-phosphoribosyl)-5-[(5-phosphoribosylamino)methylideneamino] imidazole-4-carboxamide isomerase (EC 5.3.1.16) (Phosphoribosylformimino-5-aminoimidazole carboxamide ribotide isomerase)	28.1604	27.9988	28.0926	28.3792	27.9584	28.5234	27.7901	28.0542	27.8533			-0.184708	0.116166			0.203089	0.312417			0.387797	0.107112	14	14	14	73.1	73.1	73.1	26.95	3285300000	A4SV19
84	A4SV20	HIS6_POLAQ	hisF, Pnuc_0112	Imidazole glycerol phosphate synthase subunit HisF (EC 4.3.2.10) (IGP synthase cyclase subunit) (IGP synthase subunit HisF) (ImGP synthase subunit HisF) (IGPS subunit HisF)	26.1991	25.9919	26.4653	26.2918	26.1771	26.3836	26.4059	26.079	26.1288			-0.0141582	0.937857			0.0654284	0.684157			0.0795867	0.53681	7	7	7	40.9	40.9	40.9	26.441	890630000	A4SV20
85	A4SV22	A4SV22_POLAQ	hisE, Pnuc_0114	Phosphoribosyl-ATP pyrophosphatase (PRA-PH) (EC 3.6.1.31)	26.9268	26.6698	26.563	26.0268	26.0058	25.8997	26.2851	26.466	26.5226			-0.295324	0.0848648	+	+	-0.742435	0.00295604	+		-0.447111	0.00543001	6	6	6	37.6	37.6	37.6	14.385	984450000	A4SV22;B1XSV5
86	A4SV23	A4SV23_POLAQ	Pnuc_0115	Histidine triad (HIT) protein	26.4924	26.3336	26.1724	25.9215	26.4982	26.1707	24.8099	26.3835	25.623			-0.727392	0.191761			-0.136003	0.515436			0.591389	0.288894	4	4	4	46.6	46.6	46.6	13.234	825930000	A4SV23
87	A4SV24	TATA_POLAQ	tatA, Pnuc_0116	Sec-independent protein translocase protein TatA	18.7425	25.639	25.3822	25.7852	25.8443	25.4258	25.8121	26.3891	26.2211			2.88621	0.271342			2.43049	0.342918			-0.455718	0.101999	7	7	7	64.4	64.4	64.4	8.0322	639970000	A4SV24
88	A4SV27	A4SV27_POLAQ	Pnuc_0120	Porin, Gram-negative type	24.7314	24.88	24.6123	24.5243	25.9185	24.6909	26.1796	25.2641	25.4972	+		0.905731	0.0337408			0.30331	0.5341			-0.602421	0.309786	6	6	6	17.9	17.9	17.9	44.263	445290000	A4SV27
89	A4SV28	A4SV28_POLAQ	Pnuc_0121	TPR repeat-containing protein	22.7515	23.0613	22.6595	23.7413	23.9052	23.5833	23.9354	23.8447	24.0842	+	+	1.13068	0.00128263	+	+	0.919163	0.00386413			-0.211521	0.142945	6	6	6	12.2	12.2	12.2	82.462	140840000	A4SV28
90	A4SV29	A4SV29_POLAQ	Pnuc_0122	Tetratricopeptide TPR_2 repeat protein	22.1767	22.9378	23.1695	23.1793	23.5035	23.5997	18.7425	22.6981	23.3924			-1.15033	0.480115			0.666147	0.110294			1.81648	0.279605	5	5	5	22.1	22.1	22.1	73.987	100320000	A4SV29
91	A4SV31	A4SV31_POLAQ	mscL, Pnuc_0124	Large-conductance mechanosensitive channel	18.7425	18.7425	18.7425	18.7425	23.5505	23.1448	18.7425	18.7425	23.5742			1.61055	0.373901			3.07012	0.116888			1.45957	0.548164	2	2	2	38.6	38.6	38.6	15.266	132760000	A4SV31
92	A4SV32	A4SV32_POLAQ	Pnuc_0125	Ubiquinol-cytochrome c reductase iron-sulfur subunit (EC 7.1.1.8)	26.9088	26.8647	26.8049	26.5124	26.4856	26.4829	26.4703	26.9184	26.8168			-0.124291	0.421595	+	+	-0.365862	0.000316292			-0.241571	0.150261	10	10	10	81.5	81.5	81.5	21.814	1224700000	A4SV32
93	A4SV33	A4SV33_POLAQ	Pnuc_0126	Cytochrome b	26.4358	26.7012	26.6262	25.5613	25.4438	25.601	25.3542	26.2926	26.1283			-0.662672	0.0916829	+	+	-1.05236	0.000333481			-0.389687	0.254508	3	3	3	7.1	7.1	7.1	52.816	789950000	A4SV33
94	A4SV34	A4SV34_POLAQ	Pnuc_0127	Cytochrome c1	29.072	29.2617	28.9991	28.4351	28.5374	28.4455	28.0782	28.2917	28.4019	+	+	-0.853697	0.00227146	+	+	-0.638306	0.00166495			0.215391	0.098578	10	10	10	37.4	37.4	37.4	29.028	4735700000	A4SV34
95	A4SV35	A4SV35_POLAQ	Pnuc_0128	Glutathione S-transferase, N-terminal domain protein	29.6114	29.4383	29.437	29.7484	29.7853	29.9252	29.5345	29.1311	29.5472			-0.0912628	0.571802	+	+	0.324085	0.0148849	+		0.415347	0.0474232	17	17	17	82.8	82.8	82.8	23.62	9142800000	A4SV35;B1XSX2
96	A4SV37	A4SV37_POLAQ	Pnuc_0130	TPR domain protein	22.863	18.7425	22.4411	22.8179	23.0348	23.5223	18.7425	22.9975	22.9381			0.210475	0.918107			1.77609	0.251272			1.56562	0.333252	2	2	2	19.9	19.9	19.9	21.765	75672000	A4SV37
97	A4SV39	A4SV39_POLAQ	Pnuc_0132	Phasin family protein	26.8637	26.6871	26.7325	25.6076	26.2495	26.0968	30.0141	28.2291	29.9638	+	+	2.64121	0.0109659	+		-0.776474	0.0180215	+		-3.41769	0.00522119	13	13	13	86.6	86.6	86.6	20.7	3360600000	A4SV39
98	A4SV40	A4SV40_POLAQ	Pnuc_0133	Uncharacterized protein	25.134	24.7539	25.1318	24.9524	24.8679	25.2182	24.3257	24.6952	24.8526			-0.382058	0.129932			0.00628853	0.971359			0.388346	0.108411	7	7	7	26.7	26.7	26.7	46.99	350360000	A4SV40;B1XSX7
99	A4SV41	A4SV41_POLAQ	Pnuc_0134	Glutaredoxin	28.1323	28.1037	28.2244	28.7398	28.6155	28.694	28.8193	28.9707	28.5951	+	+	0.641549	0.00506381	+	+	0.529619	0.000500111			-0.11193	0.385424	8	8	8	96.1	96.1	96.1	11.239	4462500000	A4SV41
100	A4SV43	RF1_POLAQ	prfA, Pnuc_0136	Peptide chain release factor 1 (RF-1)	18.7425	18.7425	18.7425	23.5948	18.7425	18.7425	18.7425	24.2288	24.0637			3.6025	0.116209			1.61743	0.373901			-1.98506	0.458356	3	3	2	13.9	13.9	7.8	40.284	89731000	A4SV43
101	A4SV47	A4SV47_POLAQ	Pnuc_0140	Thiol:disulfide interchange protein	23.1007	24.1513	24.2905	24.5377	24.4642	24.2554	18.7425	24.443	24.0138			-1.44773	0.482234			0.571604	0.211761			2.01933	0.332856	3	3	3	28.7	28.7	28.7	26.172	199140000	A4SV47
102	A4SV48	A4SV48_POLAQ	Pnuc_0141	Ubiquinone biosynthesis hydroxylase, UbiH/UbiF/VisC/COQ6 family	22.6057	23.3411	22.7341	22.3753	25.0061	24.8625	18.7425	23.4878	24.7008			-0.583267	0.766135			1.18773	0.250064			1.77099	0.427724	6	6	3	26.4	26.4	15.8	46.458	185410000	A4SV48
103	A4SV49	A4SV49_POLAQ	ychF, Pnuc_0142	Ribosome-binding ATPase YchF	27.2593	27.3421	27.0128	28.4802	28.4057	28.1895	28.2178	28.1897	28.3851	+	+	1.05952	0.000802522	+	+	1.15377	0.000939754			0.0942504	0.425789	16	16	15	53.6	53.6	51.1	38.822	3090900000	A4SV49;B1XSY7
104	A4SV50	A4SV50_POLAQ	Pnuc_0143	Uncharacterized protein	23.9287	24.24	23.874	24.9083	23.997	24.6822	18.7425	18.7425	22.8299	+		-3.90927	0.0459625			0.514934	0.15772	+		4.4242	0.0334235	4	4	4	50	50	50	12.828	179880000	A4SV50
105	A4SV52	TRPC_POLAQ	trpC, Pnuc_0145	Indole-3-glycerol phosphate synthase (IGPS) (EC 4.1.1.48)	25.1148	25.2182	25.4962	25.476	25.5601	25.6849	25.3966	25.3012	25.6187			0.162399	0.333251			0.297269	0.0826056			0.13487	0.29466	8	8	8	33.3	33.3	33.3	29.205	516200000	A4SV52
106	A4SV53	TRPD_POLAQ	trpD, Pnuc_0146	Anthranilate phosphoribosyltransferase (EC 2.4.2.18)	26.2776	26.2462	26.6305	26.3197	26.2498	26.1123	26.4281	26.2811	26.5869			0.0472717	0.770701			-0.157495	0.315721			-0.204767	0.128939	9	9	9	32.8	32.8	32.8	35.845	971740000	A4SV53
107	A4SV54	A4SV54_POLAQ	Pnuc_0147	Anthranilate synthase, component II (EC 4.1.3.27)	23.7483	23.8553	23.3656	23.7899	23.6327	23.5222	23.7408	23.9333	23.9858			0.230238	0.238336			-0.00812085	0.963703			-0.238359	0.0911521	5	5	5	40.4	40.4	40.4	20.624	154270000	A4SV54;B1XSZ3
108	A4SV55	A4SV55_POLAQ	trpE, Pnuc_0148	Anthranilate synthase component 1 (EC 4.1.3.27)	27.8594	27.7505	27.693	27.4924	26.9657	27.2837	26.8448	27.3725	27.14	+		-0.648514	0.015532	+		-0.52039	0.0317407			0.128124	0.585408	23	23	23	63.7	63.7	63.7	54.777	1962100000	A4SV55
109	A4SV56	A4SV56_POLAQ	Pnuc_0149	Ribulose-phosphate 3-epimerase (EC 5.1.3.1)	26.7793	26.6508	27.1926	26.4812	26.7745	26.7166	26.3095	26.5193	26.5782			-0.405265	0.0907639			-0.216771	0.309628			0.188494	0.194902	6	6	6	39.8	39.8	39.8	26.012	1217900000	A4SV56
110	A4SV57	A4SV57_POLAQ	apaG, Pnuc_0150	Protein ApaG	23.9522	24.0912	24.4064	18.7425	24.1659	24.2266	24.599	24.7928	24.8747	+		0.605579	0.0182937			-1.7716	0.38617			-2.37718	0.261516	2	2	2	18.5	18.5	18.5	13.932	231250000	A4SV57;B1XSZ6
111	A4SV58	A4SV58_POLAQ	Pnuc_0151	MltA domain protein	25.1169	25.2019	25.0805	24.8827	24.5964	24.5765	23.4188	24.6143	24.4573			-0.969628	0.0617615	+	+	-0.447884	0.0131012			0.521744	0.249811	6	6	6	25.9	25.9	25.9	40.758	314720000	A4SV58
112	A4SV59	A4SV59_POLAQ	Pnuc_0152	Amidohydrolase (EC 3.5.1.32)	27.2815	26.9969	27.1217	26.2442	25.8651	26.1985	25.9787	26.8014	26.4658	+		-0.718063	0.046771	+	+	-1.03077	0.00207582			-0.312709	0.306641	13	13	13	48	48	48	42.976	1136100000	A4SV59
113	A4SV61	A4SV61_POLAQ	Pnuc_0154	8-amino-7-oxononanoate synthase (EC 2.3.1.47)	18.7425	18.7425	22.4877	18.7425	22.2271	22.4279	18.7425	21.5801	23.2893			1.21305	0.541805			1.1416	0.545199			-0.071455	0.970002	5	5	5	27.7	27.7	27.7	44.547	43970000	A4SV61
114	A4SV62	A4SV62_POLAQ	Pnuc_0155	Aminotransferase (EC 2.6.1.-)	22.9822	23.295	22.7815	23.136	23.7653	22.6551	18.7425	23.0744	23.3861			-1.2852	0.441552			0.165898	0.664132			1.4511	0.397375	3	3	3	9.6	9.6	9.6	52.54	98088000	A4SV62
115	A4SV63	BIOB_POLAQ	bioB, Pnuc_0156	Biotin synthase (EC 2.8.1.6)	26.038	26.4818	26.1603	27.065	26.9587	27.1735	27.6161	27.3715	27.9086	+	+	1.40539	0.00232723	+	+	0.839029	0.00456149	+		-0.566359	0.0275865	10	10	10	48.1	48.1	48.1	37.446	1603000000	A4SV63
116	A4SV64	COQ7_POLAQ	coq7, Pnuc_0157	3-demethoxyubiquinol 3-hydroxylase (DMQ hydroxylase) (EC 1.14.99.60) (2-nonaprenyl-3-methyl-6-methoxy-1,4-benzoquinol hydroxylase)	23.4531	18.7425	23.0774	23.5793	23.9732	23.3112	23.7145	23.2252	23.6269			1.76454	0.309965			1.86358	0.288423			0.0990467	0.705841	4	4	4	21.1	21.1	21.1	23.149	120110000	A4SV64
117	A4SV65	A4SV65_POLAQ	mraZ, Pnuc_0158	Transcriptional regulator MraZ	26.4119	26.3955	26.3423	26.4981	26.6404	26.3402	26.1253	26.1944	26.1453	+	+	-0.228181	0.00148104			0.109701	0.286272	+		0.337882	0.0192442	9	9	9	69.2	69.2	69.2	15.78	968250000	A4SV65
118	A4SV66	RSMH_POLAQ	rsmH, mraW, Pnuc_0159	Ribosomal RNA small subunit methyltransferase H (EC 2.1.1.199) (16S rRNA m(4)C1402 methyltransferase) (rRNA (cytosine-N(4)-)-methyltransferase RsmH)	26.4693	26.385	26.1248	26.6804	27.1393	26.7914	26.015	26.3682	25.9964			-0.199828	0.278017	+		0.543983	0.0345655	+		0.743812	0.0154779	13	13	13	44.9	44.9	44.9	34.987	1079500000	A4SV66
119	A4SV68	A4SV68_POLAQ	ftsI, Pnuc_0161	Peptidoglycan D,D-transpeptidase FtsI (EC 3.4.16.4) (Penicillin-binding protein 3) (PBP-3)	18.7425	18.7425	20.5659	22.9543	18.7425	18.7425	18.7425	21.6227	23.233			1.84909	0.270487			0.796153	0.630256			-1.05294	0.61304	2	2	2	4.9	4.9	4.9	64.557	41057000	A4SV68
120	A4SV69	A4SV69_POLAQ	murE, Pnuc_0162	UDP-N-acetylmuramyl-tripeptide synthetase (EC 6.3.2.-) (UDP-MurNAc-tripeptide synthetase)	22.8881	23.1094	22.9655	24.6426	24.6634	24.7744	24.8566	24.5304	24.9529	+	+	1.79232	0.000235423	+	+	1.70579	2.41805e-05			-0.0865256	0.554293	6	6	6	21.9	21.9	21.9	55.929	243170000	A4SV69
121	A4SV70	A4SV70_POLAQ	murF, Pnuc_0163	UDP-N-acetylmuramoyl-tripeptide--D-alanyl-D-alanine ligase (EC 6.3.2.10) (D-alanyl-D-alanine-adding enzyme)	25.8199	25.7131	25.237	26.4239	25.842	26.0115	26.7645	26.2375	26.8756	+		1.03588	0.0176605			0.502457	0.113696			-0.533424	0.111353	13	13	10	52.8	52.8	45.9	50.974	848080000	A4SV70
122	A4SV72	A4SV72_POLAQ	murD, Pnuc_0165	UDP-N-acetylmuramoylalanine--D-glutamate ligase (EC 6.3.2.9) (D-glutamic acid-adding enzyme) (UDP-N-acetylmuramoyl-L-alanyl-D-glutamate synthetase)	24.813	24.7244	24.5602	25.0322	25.5117	25.2238	25.1002	25.4391	25.2368	+	+	0.559502	0.0104836	+		0.556674	0.0242889			-0.00282796	0.987569	9	9	9	27.4	27.4	27.4	58.557	405670000	A4SV72
123	A4SV74	MURG_POLAQ	murG, Pnuc_0167	UDP-N-acetylglucosamine--N-acetylmuramyl-(pentapeptide) pyrophosphoryl-undecaprenol N-acetylglucosamine transferase (EC 2.4.1.227) (Undecaprenyl-PP-MurNAc-pentapeptide-UDPGlcNAc GlcNAc transferase)	23.9882	24.2047	23.7699	23.0617	18.7425	21.9917	18.7425	21.4387	18.7425	+	+	-4.3464	0.00871355			-2.72232	0.105245			1.62408	0.361906	3	3	3	21.6	21.6	21.6	38.446	92588000	A4SV74
124	A4SV75	MURC_POLAQ	murC, Pnuc_0168	UDP-N-acetylmuramate--L-alanine ligase (EC 6.3.2.8) (UDP-N-acetylmuramoyl-L-alanine synthetase)	25.2242	25.3467	25.2634	25.2621	24.7823	24.957	25.0618	24.8108	25.2395			-0.240728	0.136579			-0.277583	0.127675			-0.0368544	0.853688	9	9	9	37.2	37.2	37.2	50.936	407680000	A4SV75
125	A4SV76	DDL_POLAQ	ddl, Pnuc_0169	D-alanine--D-alanine ligase (EC 6.3.2.4) (D-Ala-D-Ala ligase) (D-alanylalanine synthetase)	24.2414	24.4873	24.6765	25.5776	26.0656	25.8943	26.1294	25.4005	26.6364	+	+	1.58705	0.0139783	+	+	1.37746	0.00194213			-0.209592	0.616099	11	11	11	46	46	46	36.227	598990000	A4SV76
126	A4SV78	A4SV78_POLAQ	ftsA, Pnuc_0171	Cell division protein FtsA	27.2162	26.9124	27.3482	27.6777	28.0697	27.6784	27.5777	27.1793	28.0903			0.456793	0.194662	+		0.64964	0.0240306			0.192847	0.547951	19	19	8	70.4	70.4	35.5	43.878	2308800000	A4SV78
127	A4SV79	A4SV79_POLAQ	ftsZ, Pnuc_0172	Cell division protein FtsZ	26.5097	26.373	26.1353	26.6399	26.1214	26.3734	27.6	27.1756	27.3503	+	+	1.03598	0.00326572			0.0389373	0.84392	+		-0.997044	0.0067743	16	16	16	53.8	53.8	53.8	46.02	1258300000	A4SV79;B1XT14
128	A4SV80	A4SV80_POLAQ	Pnuc_0173	Peroxiredoxin (EC 1.11.1.15)	28.2092	27.8422	27.6608	29.3785	29.0078	29.3514	29.922	29.844	29.5452	+	+	1.86631	0.000706298	+	+	1.34185	0.00259914	+		-0.524457	0.0339502	12	12	11	66.9	66.9	66.9	18.084	6673100000	A4SV80
129	A4SV81	LPXC_POLAQ	lpxC, Pnuc_0174	UDP-3-O-acyl-N-acetylglucosamine deacetylase (UDP-3-O-acyl-GlcNAc deacetylase) (EC 3.5.1.108) (UDP-3-O-[R-3-hydroxymyristoyl]-N-acetylglucosamine deacetylase)	26.0336	26.1405	26.3065	26.2726	26.2643	26.1827	26.6113	26.4709	26.9474	+		0.516366	0.033375			0.0796846	0.398703	+		-0.436681	0.038867	11	11	11	40.8	40.8	40.8	33.423	970110000	A4SV81
130	A4SV83	SECA_POLAQ	secA, Pnuc_0176	Protein translocase subunit SecA	28.5579	28.5489	28.3787	28.6472	28.9024	28.7776	28.6617	28.687	28.822	+		0.228408	0.0407349	+		0.280586	0.0404713			0.0521774	0.588816	39	39	39	60.3	60.3	60.3	102.89	4848300000	A4SV83
131	A4SV84	A4SV84_POLAQ	Pnuc_0177	(2Fe-2S)-binding domain protein	23.8768	23.9411	18.7425	24.0838	24.105	24.1964	18.7425	24.5989	25.1171			0.632704	0.824505			1.94159	0.322724			1.30889	0.556833	4	4	4	23	23	23	16.056	237190000	A4SV84
132	A4SV85	A4SV85_POLAQ	Pnuc_0178	Aldehyde oxidase and xanthine dehydrogenase, molybdopterin binding protein	26.2845	26.0894	26.0276	26.4494	26.3214	26.3715	26.4651	26.7727	26.2336			0.35659	0.110171	+		0.246941	0.0452647			-0.109648	0.532042	18	18	18	40.6	40.6	40.6	74.75	944340000	A4SV85
133	A4SV86	A4SV86_POLAQ	argJ, Pnuc_0179	Arginine biosynthesis bifunctional protein ArgJ [Cleaved into: Arginine biosynthesis bifunctional protein ArgJ alpha chain; Arginine biosynthesis bifunctional protein ArgJ beta chain] [Includes: Glutamate N-acetyltransferase (EC 2.3.1.35) (Ornithine acetyltransferase) (OATase) (Ornithine transacetylase); Amino-acid acetyltransferase (EC 2.3.1.1) (N-acetylglutamate synthase) (AGSase)]	28.8511	28.8413	28.8482	28.8322	28.6212	28.7298	28.2796	28.2418	28.1999	+	+	-0.60642	1.27752e-05			-0.119115	0.122539	+	+	0.487305	0.00170668	14	14	14	55.2	55.2	55.2	43.363	4689800000	A4SV86
134	A4SV87	A4SV87_POLAQ	Pnuc_0180	DUF815 domain-containing protein	26.0546	26.1811	26.1341	26.9449	27.1602	26.9809	26.1336	27.0825	26.7385			0.528314	0.132031	+	+	0.905408	0.000286463			0.377094	0.256684	7	7	7	42.1	42.1	42.1	32.533	1208800000	A4SV87
135	A4SV89	A4SV89_POLAQ	zapD, Pnuc_0182	Cell division protein ZapD (Z ring-associated protein D)	26.6148	26.6041	26.7828	26.9989	27.558	27.2295	26.7057	26.8253	26.7325			0.0872205	0.270509	+		0.594885	0.0259545	+		0.507664	0.0378659	12	12	12	64.4	64.4	64.4	28.534	1459000000	A4SV89
136	A4SV94	A4SV94_POLAQ	Pnuc_0187	Uncharacterized protein	24.7279	24.8113	24.8614	24.685	25.1145	25.0866	24.3505	24.1093	24.7083			-0.410803	0.0825597			0.16188	0.324238			0.572683	0.0617649	6	6	6	38.2	38.2	38.2	47.626	321090000	A4SV94
137	A4SV98	A4SV98_POLAQ	Pnuc_0191	2-dehydropantoate 2-reductase (EC 1.1.1.169) (Ketopantoate reductase)	29.3919	29.4096	29.3152	29.1621	29.6201	29.4144	29.2026	29.0264	29.0967	+	+	-0.263678	0.0109702			0.0266081	0.853978			0.290286	0.110401	26	26	26	89.4	89.4	89.4	36.564	7548000000	A4SV98
138	A4SV99	A4SV99_POLAQ	Pnuc_0192	Fumarylacetoacetate (FAA) hydrolase	26.5946	26.4825	26.646	27.8178	27.9507	27.8679	27.2012	27.4758	27.526	+	+	0.826598	0.00178991	+	+	1.30439	2.99575e-05	+		0.477791	0.0115224	14	14	14	72.2	72.2	72.2	27.886	2043600000	A4SV99
139	A4SVA0	A4SVA0_POLAQ	Pnuc_0193	Farnesyltranstransferase (EC 2.5.1.29)	27.0238	26.5813	26.6728	26.7007	26.798	26.7672	25.3994	25.5925	25.3573	+	+	-1.30955	0.00102505			-0.00399653	0.978265	+	+	1.30555	7.43275e-05	15	15	15	83.2	83.2	83.2	36.297	1040100000	A4SVA0
140	A4SVA1	RL21_POLAQ	rplU, Pnuc_0194	50S ribosomal protein L21	28.0097	27.9243	27.9056	27.5113	26.6012	26.9575	27.0468	27.3634	27.7426			-0.56227	0.0508155	+		-0.923208	0.0257824			-0.360937	0.338746	9	9	9	78.6	78.6	78.6	11.34	2107900000	A4SVA1;B1XT33
141	A4SVA2	RL27_POLAQ	rpmA, Pnuc_0195	50S ribosomal protein L27	28.6703	28.6828	28.582	27.9753	27.9407	27.8229	28.0602	28.5059	28.3122			-0.352256	0.056912	+	+	-0.732052	0.00019766			-0.379796	0.0502439	5	5	5	60.5	60.5	60.5	9.0483	3649900000	A4SVA2;B1XT34
142	A4SVA3	OBG_POLAQ	obg, Pnuc_0196	GTPase Obg (EC 3.6.5.-) (GTP-binding protein Obg)	25.87	25.8415	26.0268	27.3584	27.7167	27.5356	27.8935	27.492	27.974	+	+	1.87371	0.000302792	+	+	1.62411	0.000163605			-0.249599	0.24096	10	10	10	41.7	41.7	41.7	39.567	1855300000	A4SVA3;B1XT35
143	A4SVA4	A4SVA4_POLAQ	proB, Pnuc_0197	Glutamate 5-kinase (EC 2.7.2.11) (Gamma-glutamyl kinase) (GK)	26.2731	26.3917	26.3642	26.4916	26.1467	26.226	25.6458	26.2504	26.2668			-0.288685	0.236396			-0.0549469	0.644432			0.233739	0.365833	8	8	8	46.5	46.5	46.5	27.254	891670000	A4SVA4
144	A4SVA5	A4SVA5_POLAQ	Pnuc_0198	Putative lipoprotein	26.1358	25.6454	25.3362	25.41	25.1379	25.7101	18.7425	25.6405	24.9214			-2.60433	0.302363			-0.286483	0.372445			2.31784	0.350654	5	5	5	49.5	49.5	49.5	20.879	502370000	A4SVA5
145	A4SVA7	SYP_POLAQ	proS, Pnuc_0200	Proline--tRNA ligase (EC 6.1.1.15) (Prolyl-tRNA synthetase) (ProRS)	28.0064	28.1408	28.066	27.8523	27.9464	27.7725	27.597	27.8983	27.506	+		-0.403982	0.0317442	+		-0.213998	0.0281077			0.189985	0.214182	25	25	25	45.2	45.2	45.2	63.581	2768000000	A4SVA7;B1XT38
146	A4SVA8	A4SVA8_POLAQ	ffh, Pnuc_0201	Signal recognition particle protein (Fifty-four homolog)	26.9393	27.2539	27.0233	26.6424	26.0714	26.2039	26.1735	26.6	26.4943	+		-0.649591	0.0150423	+		-0.766284	0.017549			-0.116692	0.616086	17	17	17	46.1	46.1	46.1	49.984	1168500000	A4SVA8;B1XT39
147	A4SVB0	A4SVB0_POLAQ	Pnuc_0203	N-acetylmuramoyl-L-alanine amidase, family 2	23.7288	18.7425	22.7791	21.6558	21.1908	21.6674	18.7425	18.7425	18.7425			-3.00763	0.120504			-0.245488	0.880815	+	+	2.76214	6.12725e-05	3	3	3	16.9	16.9	16.9	25.625	57902000	A4SVB0
148	A4SVB1	A4SVB1_POLAQ	Pnuc_0204	Vitamin B12-dependent ribonucleotide reductase (EC 1.17.4.1)	28.759	28.5971	28.6421	28.406	28.4073	28.3459	28.6475	28.6455	28.6638			-0.0138276	0.790175	+	+	-0.279706	0.00590971	+	+	-0.265878	0.000227069	35	35	12	47.5	47.5	18.3	109.94	4407700000	A4SVB1
149	A4SVB4	A4SVB4_POLAQ	Pnuc_0207	PfkB domain protein	25.6232	25.7256	25.5562	26.0062	26.3924	26.4107	26.1641	26.1587	26.5382	+	+	0.652004	0.00844394	+	+	0.634784	0.0107457			-0.0172195	0.929218	4	4	4	27.9	27.9	27.9	34.211	818850000	A4SVB4;B1XT45
150	A4SVB5	A4SVB5_POLAQ	prmA, Pnuc_0208	Ribosomal protein L11 methyltransferase (L11 Mtase) (EC 2.1.1.-)	26.0452	25.6971	25.5167	25.1929	24.507	25.4868	24.9742	25.2839	25.2187	+		-0.594079	0.0306998			-0.690781	0.103792			-0.0967019	0.767212	5	5	5	26.3	26.3	26.3	54.752	492150000	A4SVB5
151	A4SVB6	A4SVB6_POLAQ	Pnuc_0209	Biotin carboxylase (EC 6.3.4.14) (EC 6.4.1.2)	27.3653	27.3415	27.2063	26.7954	26.7605	26.5942	18.7425	26.9493	25.9589			-3.4208	0.256585	+	+	-0.587643	0.00177749			2.83316	0.334986	11	11	11	37.9	37.9	37.9	49.859	1289500000	A4SVB6;B1XT49
152	A4SVB7	A4SVB7_POLAQ	Pnuc_0210	Biotin carboxyl carrier protein of acetyl-CoA carboxylase	28.0034	27.9439	27.7569	27.8135	27.9087	27.9006	26.9274	27.8681	27.8822			-0.342141	0.351258			-0.0270882	0.752683			0.315053	0.377101	10	10	3	96.8	96.8	55.2	16.112	2636200000	A4SVB7
153	A4SVB8	AROQ_POLAQ	aroQ, Pnuc_0211	3-dehydroquinate dehydratase (3-dehydroquinase) (EC 4.2.1.10) (Type II DHQase)	27.2239	26.8489	27.0456	26.545	26.7393	26.87	26.2355	26.891	26.7366			-0.418429	0.137166			-0.321377	0.0889361			0.0970523	0.680858	9	9	9	92.6	92.6	92.6	16.299	1324000000	A4SVB8
154	A4SVB9	A4SVB9_POLAQ	Pnuc_0212	Alkyl hydroperoxide reductase/ Thiol specific antioxidant/ Mal allergen	23.6024	23.875	24.2094	23.8434	18.7425	18.7425	18.7425	18.7425	23.3899			-3.60396	0.0818863			-3.45283	0.113498			0.151135	0.950765	2	2	2	22.9	22.9	22.9	19.304	126160000	A4SVB9
155	A4SVC0	A4SVC0_POLAQ	mpl, Pnuc_0213	UDP-N-acetylmuramate--L-alanyl-gamma-D-glutamyl-meso-2,6-diaminoheptandioate ligase (EC 6.3.2.45) (Murein peptide ligase) (UDP-N-acetylmuramate:L-alanyl-gamma-D-glutamyl-meso-diaminopimelate ligase)	25.3666	25.349	25.3118	25.6526	25.6812	25.9196	24.995	25.1544	25.4173			-0.153568	0.283777	+	+	0.40866	0.00901605	+		0.562229	0.0197141	9	9	9	45.2	45.2	45.2	50.223	537970000	A4SVC0
156	A4SVC1	A4SVC1_POLAQ	Pnuc_0214	3-oxoacyl-[acyl-carrier-protein] reductase (EC 1.1.1.100)	26.7009	26.4589	26.4686	26.5521	26.8663	26.4862	26.3084	26.2504	26.2376	+		-0.277349	0.0277853			0.0920525	0.550738	+		0.369402	0.0363364	10	10	8	47.8	47.8	34.3	26.084	1088400000	A4SVC1
157	A4SVC4	A4SVC4_POLAQ	aroE, Pnuc_0217	Shikimate dehydrogenase (NADP(+)) (SDH) (EC 1.1.1.25)	24.5692	24.3269	24.7387	26.2253	26.4423	26.4696	25.9113	25.5617	25.9557	+	+	1.26461	0.00184804	+	+	1.83414	0.000209039	+		0.569526	0.017775	7	7	7	39.9	39.9	39.9	31.931	673340000	A4SVC4
158	A4SVC6	A4SVC6_POLAQ	pyrF, Pnuc_0219	Orotidine 5'-phosphate decarboxylase (EC 4.1.1.23) (OMP decarboxylase) (OMPDCase) (OMPdecase)	27.5784	27.5257	27.1823	27.2925	27.6017	27.3115	27.1311	27.2712	26.8529			-0.34372	0.120527			-0.0269057	0.874187			0.316814	0.116221	12	12	12	67.6	67.6	67.6	30.077	1908100000	A4SVC6
159	A4SVC7	A4SVC7_POLAQ	corA, Pnuc_0220	Magnesium transport protein CorA	26.5291	26.562	26.5001	25.9379	26.0611	25.9882	25.474	25.5765	26.2693	+		-0.757149	0.0390334	+	+	-0.53466	0.000180558			0.222489	0.427732	8	8	8	36.8	36.8	36.8	36.93	845450000	A4SVC7;B1XT61
160	A4SVD0	A4SVD0_POLAQ	thiL, Pnuc_0223	Thiamine-monophosphate kinase (TMP kinase) (Thiamine-phosphate kinase) (EC 2.7.4.16)	24.9969	25.1538	25.4621	25.2393	25.1227	25.2858	25.0697	24.885	25.4814			-0.0588983	0.804755			0.011692	0.9396			0.0705903	0.719064	9	9	9	38.6	38.6	38.6	36.436	428580000	A4SVD0
161	A4SVD1	A4SVD1_POLAQ	Pnuc_0224	Malate dehydrogenase (Oxaloacetate-decarboxylating) (NADP(+))., Phosphate acetyltransferase (EC 1.1.1.40) (EC 2.3.1.8)	30.9786	30.9045	30.987	30.6311	30.5138	30.4905	30.5647	30.6591	30.6493	+	+	-0.332342	0.00112709	+	+	-0.411611	0.00125907			-0.0792694	0.207937	52	52	52	86.2	86.2	86.2	83.195	19584000000	A4SVD1
162	A4SVD2	A4SVD2_POLAQ	Pnuc_0225	Barstar domain-containing protein	19.8338	19.0909	22.1365	22.4889	23.7809	24.6354	24.3156	21.9573	24.9125			3.37476	0.0585742	+		3.28134	0.0416005			-0.0934238	0.936219	4	4	4	24.8	24.8	24.8	22.926	137100000	A4SVD2;B1XT65
163	A4SVD3	A4SVD3_POLAQ	Pnuc_0226	Ribosomal RNA small subunit methyltransferase E (EC 2.1.1.193)	25.5197	25.5359	24.8745	25.5059	25.7286	25.5975	25.2235	25.3132	25.2002			-0.0643895	0.784818			0.300661	0.256291	+		0.365051	0.00756286	4	4	4	28.5	28.5	28.5	27.808	512820000	A4SVD3
164	A4SVD4	A4SVD4_POLAQ	Pnuc_0227	Transketolase (EC 2.2.1.1)	28.2233	27.9665	28.1891	27.8573	28.1237	28.2177	27.6738	27.8284	27.9971			-0.293224	0.0761247			-0.0601018	0.678416			0.233122	0.177676	29	29	29	58.1	58.1	58.1	71.518	3134000000	A4SVD4
165	A4SVD5	A4SVD5_POLAQ	Pnuc_0228	Glyceraldehyde-3-phosphate dehydrogenase (EC 1.2.1.-)	29.8896	30.0189	29.9852	29.4413	29.4514	29.2499	28.9752	29.417	29.0154	+	+	-0.828704	0.00478592	+	+	-0.583752	0.00155505			0.244952	0.190416	19	19	19	87.7	87.7	87.7	37.028	8681000000	A4SVD5;B1XT68
166	A4SVD8	A4SVD8_POLAQ	dapB, Pnuc_0231	4-hydroxy-tetrahydrodipicolinate reductase (HTPA reductase) (EC 1.17.1.8)	29.1813	28.9993	29.134	28.9336	29.4001	29.0902	28.4752	28.6499	28.6798	+	+	-0.503196	0.00389301			0.0364621	0.816932	+		0.539658	0.0233846	18	18	14	89.5	89.5	68.2	28.328	6041200000	A4SVD8
167	A4SVD9	SYL_POLAQ	leuS, Pnuc_0232	Leucine--tRNA ligase (EC 6.1.1.4) (Leucyl-tRNA synthetase) (LeuRS)	28.2707	28.0335	27.9745	27.4783	27.706	27.6658	27.3223	27.4285	27.5155	+	+	-0.670848	0.00323128	+	+	-0.476199	0.0141676			0.194648	0.0957988	31	31	31	48.1	48.1	48.1	99.552	2534300000	A4SVD9
168	A4SVE0	A4SVE0_POLAQ	lptE, Pnuc_0233	LPS-assembly lipoprotein LptE	24.4859	24.6134	24.3384	24.4623	24.7901	24.7924	23.8949	24.2201	24.4541			-0.289531	0.184101			0.202384	0.20927			0.491915	0.0658452	4	4	4	50.3	50.3	50.3	18.841	268080000	A4SVE0
169	A4SVE1	A4SVE1_POLAQ	Pnuc_0234	DNA polymerase III, delta subunit (EC 2.7.7.7)	22.1429	22.4616	22.3027	22.8135	22.4851	23.1925	22.6852	23.3689	23.3834	+		0.843423	0.0272676			0.527929	0.0780637			-0.315494	0.363514	5	5	5	26.6	26.6	26.6	39.011	84617000	A4SVE1
170	A4SVE2	PROA_POLAQ	proA, Pnuc_0235	Gamma-glutamyl phosphate reductase (GPR) (EC 1.2.1.41) (Glutamate-5-semialdehyde dehydrogenase) (Glutamyl-gamma-semialdehyde dehydrogenase) (GSA dehydrogenase)	25.8198	25.9115	25.8345	26.6357	26.5229	26.4833	26.3131	26.6406	26.5241	+	+	0.637349	0.00310435	+	+	0.692049	0.000210464			0.0546996	0.633549	13	13	12	49.6	49.6	46.8	45.152	953920000	A4SVE2
171	A4SVE4	A4SVE4_POLAQ	Pnuc_0237	Putative RNA methylase	24.7028	24.3232	24.602	25.0942	25.7127	25.0705	25.4935	25.1577	25.4005	+	+	0.807899	0.0059337	+		0.749809	0.0349074			-0.0580902	0.815283	10	10	10	32.8	32.8	32.8	53.839	415950000	A4SVE4
172	A4SVE6	GSA_POLAQ	hemL, Pnuc_0239	Glutamate-1-semialdehyde 2,1-aminomutase (GSA) (EC 5.4.3.8) (Glutamate-1-semialdehyde aminotransferase) (GSA-AT)	28.5931	28.5563	28.2972	28.4592	28.1571	28.1813	27.8909	28.1078	27.9024	+	+	-0.515116	0.0115863			-0.216338	0.182731			0.298777	0.067234	21	21	21	77	77	77	46.486	3589800000	A4SVE6
173	A4SVE8	A4SVE8_POLAQ	Pnuc_0241	Deoxyribodipyrimidine photo-lyase type I (EC 4.1.99.3)	24.8351	24.0884	23.469	23.583	23.4909	23.739	23.6109	24.1293	24.0081			-0.214721	0.639838			-0.526486	0.259975			-0.311765	0.144988	7	7	7	22.4	22.4	22.4	56.26	182340000	A4SVE8
174	A4SVE9	A4SVE9_POLAQ	Pnuc_0242	DUF218 domain-containing protein	23.9431	23.8688	23.9855	23.3422	18.7425	18.7425	18.7425	23.0705	23.279			-2.23512	0.205266			-3.65672	0.075627			-1.42161	0.541046	4	4	4	28.3	28.3	28.3	30.699	102710000	A4SVE9
175	A4SVF1	A4SVF1_POLAQ	Pnuc_0244	Putative pre-16S rRNA nuclease (EC 3.1.-.-)	21.8137	22.0039	22.1444	23.8276	24.0605	24.2864	23.3462	23.5605	23.3015	+	+	1.41539	0.000344413	+	+	2.07085	0.000223566	+		0.655461	0.0132888	3	3	3	44.2	44.2	44.2	15.104	127270000	A4SVF1
176	A4SVF2	A4SVF2_POLAQ	Pnuc_0245	Phosphoribosyltransferase	27.3534	26.7009	26.6479	26.6091	27.3297	26.828	25.877	26.2147	26.9538			-0.552223	0.230312			0.0215187	0.948221			0.573742	0.208382	11	11	11	88.6	88.6	88.6	18.608	1331300000	A4SVF2
177	A4SVF3	PYRB_POLAQ	pyrB, Pnuc_0246	Aspartate carbamoyltransferase (EC 2.1.3.2) (Aspartate transcarbamylase) (ATCase)	27.267	27.2379	27.0774	27.1033	27.4867	27.0831	26.87	26.8627	26.9866	+		-0.287682	0.0156794			0.0302741	0.843657			0.317956	0.0815025	15	15	15	68.7	68.7	68.7	35.489	1662800000	A4SVF3
178	A4SVF4	A4SVF4_POLAQ	Pnuc_0247	Uncharacterized protein	18.7425	22.2197	22.1722	21.7338	21.1698	22.1052	18.7425	18.7425	20.879			-1.59011	0.305296			0.624837	0.625294	+		2.21495	0.0438764	2	2	2	4.5	4.5	4.5	50.366	35972000	A4SVF4
179	A4SVF5	A4SVF5_POLAQ	Pnuc_0248	Uncharacterized protein	24.3748	23.9783	24.0378	23.498	23.9054	24.042	18.7425	23.7769	23.0792			-2.26416	0.225042			-0.3152	0.1986			1.94896	0.285752	6	6	6	32.7	32.7	32.7	35.178	153000000	A4SVF5
180	A4SVF6	A4SVF6_POLAQ	Pnuc_0249	Glycosyl transferase, family 25	20.9091	21.296	18.7425	22.1921	22.1137	22.1973	18.7425	23.0808	22.0963			0.990675	0.553784			1.85185	0.0803142			0.861176	0.54783	2	2	2	11.3	11.3	11.3	27.272	46662000	A4SVF6
181	A4SVF8	A4SVF8_POLAQ	Pnuc_0251	FucT_N domain-containing protein	23.4741	23.9406	23.9568	24.3291	23.3974	24.0403	18.7425	23.7616	23.8261			-1.68043	0.376673			0.131787	0.699477			1.81221	0.34806	3	3	3	12.1	12.1	12.1	35.844	161240000	A4SVF8
182	A4SVF9	A4SVF9_POLAQ	Pnuc_0252	Glyco_tranf_2_2 domain-containing protein	26.4085	26.5982	26.6776	26.9982	27.4106	27.1829	25.6835	26.4038	26.4041			-0.397596	0.19125	+	+	0.635826	0.011423	+		1.03342	0.0182371	11	11	11	53.3	53.3	53.3	29.332	1283000000	A4SVF9
183	A4SVG0	A4SVG0_POLAQ	Pnuc_0253	dTDP-glucose 4,6-dehydratase (EC 4.2.1.46)	25.9679	25.0054	25.3682	25.7789	26.03	26.1873	26.1523	25.4361	26.0358			0.427565	0.298058			0.551559	0.144606			0.123995	0.64816	7	7	5	30.4	30.4	22.4	39.478	685330000	A4SVG0
184	A4SVG2	A4SVG2_POLAQ	Pnuc_0255	Glucose-1-phosphate thymidylyltransferase (EC 2.7.7.24)	24.144	24.5953	24.4327	25.0302	25.7137	25.6203	25.6065	25.163	25.6125	+	+	1.07	0.00577227	+	+	1.06408	0.0133404			-0.00592359	0.982957	7	7	7	33	33	33	34.016	436180000	A4SVG2
185	A4SVG3	A4SVG3_POLAQ	Pnuc_0256	dTDP-4-dehydrorhamnose 3,5-epimerase (EC 5.1.3.13) (Thymidine diphospho-4-keto-rhamnose 3,5-epimerase)	22.5995	22.5885	18.7425	18.7425	18.7425	22.932	18.7425	21.5205	18.7425			-1.64165	0.358272			-1.17115	0.570396			0.470507	0.792794	2	2	2	24.5	24.5	24.5	20.606	51034000	A4SVG3
186	A4SVG5	A4SVG5_POLAQ	Pnuc_0258	Type I secretion outer membrane protein, TolC family	23.3831	23.3091	23.3127	23.6506	23.82	24.0613	18.7425	23.6058	23.5043			-1.3841	0.437025	+	+	0.508982	0.0138361			1.89308	0.304576	5	5	5	11.5	11.5	11.5	58.026	134710000	A4SVG5
187	A4SVG8	A4SVG8_POLAQ	Pnuc_0261	NAD-dependent epimerase/dehydratase	28.2058	27.8851	27.8022	27.521	27.732	27.5919	26.9492	27.6093	27.4184			-0.638755	0.0509141			-0.349394	0.0642624			0.289361	0.232242	20	20	20	71.1	71.1	71.1	34.909	2409800000	A4SVG8
188	A4SVG9	A4SVG9_POLAQ	trmB, Pnuc_0262	tRNA (guanine-N(7)-)-methyltransferase (EC 2.1.1.33) (tRNA (guanine(46)-N(7))-methyltransferase) (tRNA(m7G46)-methyltransferase)	25.4496	25.5656	25.3695	25.4552	26.1515	26.1334	25.185	24.9135	25.4188			-0.289179	0.138708			0.451789	0.12822			0.740967	0.0525922	6	6	6	36.9	36.9	36.9	30.639	586150000	A4SVG9
189	A4SVH0	A4SVH0_POLAQ	Pnuc_0263	Succinate semialdehyde dehydrogenase (EC 1.2.1.16)	28.4655	28.0633	28.1173	27.7312	27.9251	27.6382	27.3603	27.5508	27.0717	+	+	-0.88779	0.00912495	+		-0.450549	0.0411821			0.437241	0.0549777	21	21	21	55.9	55.9	55.9	52.561	2678200000	A4SVH0
190	A4SVH1	A4SVH1_POLAQ	nusB, Pnuc_0264	Transcription antitermination protein NusB (Antitermination factor NusB)	25.297	24.7469	25.227	24.4538	23.8457	24.4191	18.7425	24.8404	24.7593			-2.30958	0.318058	+		-0.850793	0.0315462			1.45878	0.511894	5	5	5	30.5	30.5	30.5	18.849	281820000	A4SVH1;B1XTA6
191	A4SVH2	RISB_POLAQ	ribH, Pnuc_0265	6,7-dimethyl-8-ribityllumazine synthase (DMRL synthase) (LS) (Lumazine synthase) (EC 2.5.1.78)	25.8264	26.2021	26.5355	26.164	26.4533	25.9897	24.9745	26.6308	26.5102			-0.149532	0.806393			0.014321	0.956268			0.163853	0.780608	4	4	4	58.2	58.2	58.2	17.814	870910000	A4SVH2
192	A4SVH3	A4SVH3_POLAQ	ribB, Pnuc_0266	3,4-dihydroxy-2-butanone 4-phosphate synthase (DHBP synthase) (EC 4.1.99.12)	27.896	27.9713	28.043	28.0772	28.4033	28.2177	27.7036	28.0204	28.0433			-0.0476748	0.705797			0.26266	0.0641692			0.310335	0.0985439	15	15	15	65.1	65.1	65.1	41.043	3145600000	A4SVH3
193	A4SVH7	A4SVH7_POLAQ	Pnuc_0270	Riboflavin biosynthesis protein RibD [Includes: Diaminohydroxyphosphoribosylaminopyrimidine deaminase (DRAP deaminase) (EC 3.5.4.26) (Riboflavin-specific deaminase); 5-amino-6-(5-phosphoribosylamino)uracil reductase (EC 1.1.1.193) (HTP reductase)]	24.7806	24.3	24.5568	23.963	24.1045	23.9871	18.7425	24.084	24.031			-2.25997	0.2724	+		-0.527611	0.0222726			1.73236	0.38368	4	4	4	18.1	18.1	18.1	40.268	209000000	A4SVH7
194	A4SVH8	A4SVH8_POLAQ	Pnuc_0271	Riboflavin synthase, alpha subunit	26.4229	26.1304	25.8678	25.8908	26.1714	25.9248	25.1996	25.6643	25.5987	+		-0.652878	0.039237			-0.144712	0.473523	+		0.508167	0.0403797	10	10	10	62.9	62.9	62.9	21.677	719540000	A4SVH8
195	A4SVH9	QUEC_POLAQ	queC, Pnuc_0272	7-cyano-7-deazaguanine synthase (EC 6.3.4.20) (7-cyano-7-carbaguanine synthase) (PreQ(0) synthase) (Queuosine biosynthesis protein QueC)	25.7747	25.1883	24.7165	25.6207	25.727	25.5733	25.4185	25.6277	25.1277			0.164765	0.652054			0.413822	0.252068			0.249056	0.176516	5	5	5	33.7	33.7	33.7	26.269	527850000	A4SVH9
196	A4SVI0	A4SVI0_POLAQ	cpoB, Pnuc_0273	Cell division coordinator CpoB	26.6657	27.0289	27.0449	26.867	26.7239	27.0022	26.4755	26.9545	26.8449			-0.154851	0.462079			-0.0487963	0.757515			0.106055	0.556914	9	9	9	60.1	60.1	60.1	26.562	1370300000	A4SVI0
197	A4SVI1	A4SVI1_POLAQ	pal, Pnuc_0274	Peptidoglycan-associated protein	25.9537	25.9152	25.4972	25.667	25.117	25.828	25.0652	25.2034	24.9455	+	+	-0.717349	0.011951			-0.251401	0.388664			0.465948	0.110238	9	9	9	58.1	58.1	58.1	18.12	540050000	A4SVI1
198	A4SVI2	A4SVI2_POLAQ	tolB, Pnuc_0275	Tol-Pal system protein TolB	27.5542	27.3323	27.5038	27.4026	27.3608	27.3841	27.4443	27.4888	27.2571			-0.0666841	0.532507			-0.0809066	0.301423			-0.0142225	0.85307	23	23	23	60.8	60.8	60.8	47.306	1978100000	A4SVI2
199	A4SVI3	A4SVI3_POLAQ	Pnuc_0276	Cell division and transport-associated protein TolA	24.301	23.4963	23.5148	23.5788	24.1758	23.8985	18.7425	23.3948	23.2617			-1.97107	0.272902			0.113626	0.737637			2.08469	0.246952	4	4	4	21.2	21.2	21.2	29.909	161150000	A4SVI3
200	A4SVI5	A4SVI5_POLAQ	tolQ, Pnuc_0278	Tol-Pal system protein TolQ	25.0228	25.0257	25.2961	23.9608	25.0187	25.4158	24.3689	23.6164	25.2101			-0.716395	0.201465			-0.316406	0.515088			0.399989	0.56166	6	6	6	47.7	47.7	47.7	24.061	348150000	A4SVI5
201	A4SVI6	GLYA_POLAQ	glyA, Pnuc_0279	Serine hydroxymethyltransferase (SHMT) (Serine methylase) (EC 2.1.2.1)	31.5581	31.4634	31.5984	31.4458	31.5421	31.4916	31.1972	31.2952	31.1521	+	+	-0.32516	0.0050267			-0.0468349	0.390973	+		0.278325	0.00530974	34	34	18	79.7	79.7	40.8	44.812	32392000000	A4SVI6
202	A4SVI8	KAD_POLAQ	adk, Pnuc_0281	Adenylate kinase (AK) (EC 2.7.4.3) (ATP-AMP transphosphorylase) (ATP:AMP phosphotransferase) (Adenylate monophosphate kinase)	27.2226	26.9167	26.6737	27.9185	28.1726	28.097	27.2419	26.9423	27.2536			0.208269	0.331552	+	+	1.12501	0.00305943	+	+	0.91674	0.00193517	15	15	15	71.5	71.5	71.5	24.078	2136600000	A4SVI8;B1XTC5
203	A4SVI9	KDSB_POLAQ	kdsB, Pnuc_0282	3-deoxy-manno-octulosonate cytidylyltransferase (EC 2.7.7.38) (CMP-2-keto-3-deoxyoctulosonic acid synthase) (CKS) (CMP-KDO synthase)	26.6077	26.6051	26.7089	26.7242	27.1008	26.9688	26.1247	26.4821	26.2025	+		-0.370785	0.0310849			0.290716	0.0655679	+		0.661502	0.0128993	10	10	10	41.3	41.3	41.3	27.776	1210600000	A4SVI9
204	A4SVJ0	A4SVJ0_POLAQ	Pnuc_0283	UPF0434 protein Pnuc_0283	26.0463	25.9852	26.702	26.1308	26.4049	18.7425	18.7425	26.1758	18.7425			-5.02423	0.113615			-2.48509	0.379918			2.53915	0.511369	2	2	2	60	60	60	6.837	830780000	A4SVJ0
205	A4SVJ1	LPXK_POLAQ	lpxK, Pnuc_0284	Tetraacyldisaccharide 4'-kinase (EC 2.7.1.130) (Lipid A 4'-kinase)	22.3192	22.2442	22.2906	23.2427	22.8163	22.715	18.7425	22.4509	18.7425			-2.30603	0.135575	+		0.639996	0.0172072			2.94602	0.0773961	2	2	2	8.5	8.5	8.5	40.906	68229000	A4SVJ1
206	A4SVJ6	MURB_POLAQ	murB, Pnuc_0289	UDP-N-acetylenolpyruvoylglucosamine reductase (EC 1.3.1.98) (UDP-N-acetylmuramate dehydrogenase)	18.7425	18.7425	18.7425	23.9101	23.9732	18.7425	18.7425	23.3042	18.7425			1.52058	0.373901			3.4661	0.116131			1.94552	0.446284	6	6	6	34.5	34.5	34.5	37.602	103380000	A4SVJ6
207	A4SVJ7	Y290_POLAQ	Pnuc_0290	UPF0234 protein Pnuc_0290	27.0831	26.9774	26.7701	27.1003	26.861	27.2804	26.7329	26.4441	26.1908			-0.487631	0.0549085			0.137004	0.419293	+		0.624635	0.0344487	9	9	9	53.4	53.4	53.4	18.254	1380900000	A4SVJ7;B1XTD4
208	A4SVK2	A4SVK2_POLAQ	Pnuc_0295	GTP cyclohydrolase I (EC 3.5.4.16)	25.6672	25.9042	25.9972	25.74	25.4273	25.7041	24.6693	25.2066	25.6029			-0.696599	0.0727462			-0.232441	0.170538			0.464158	0.182336	8	8	8	56.5	56.5	56.5	29.664	574900000	A4SVK2
209	A4SVK3	A4SVK3_POLAQ	Pnuc_0296	High-potential iron-sulfur protein (HiPIP)	25.0411	24.2364	24.6924	24.7584	24.8597	24.622	24.9333	25.7255	24.0449			0.244544	0.673254			0.090018	0.729776			-0.154526	0.768381	2	2	2	29.4	29.4	29.4	10.489	326250000	A4SVK3;A4SX01
210	A4SVK8	A4SVK8_POLAQ	Pnuc_0301	Mannose-6-phosphate isomerase, type 2 / mannose-1-phosphate guanylyltransferase (GDP) (EC 2.7.7.22) (EC 5.3.1.8)	25.8321	25.7049	25.6169	25.5846	24.9973	25.3451	25.7026	25.7259	25.3586			-0.122279	0.413676			-0.40897	0.0874147			-0.28669	0.23976	13	13	13	30.3	30.3	30.3	53.904	539300000	A4SVK8
211	A4SVK9	A4SVK9_POLAQ	gmd, Pnuc_0302	GDP-mannose 4,6-dehydratase (EC 4.2.1.47) (GDP-D-mannose dehydratase)	28.4188	28.2395	27.8218	27.9595	28.4131	28.1298	27.533	27.8179	28.4769			-0.217403	0.546906			0.00743612	0.974756			0.22484	0.50744	20	20	20	71	71	71	42.405	3315300000	A4SVK9
212	A4SVL0	A4SVL0_POLAQ	fcl, Pnuc_0303	GDP-L-fucose synthase (EC 1.1.1.271) (GDP-4-keto-6-deoxy-D-mannose-3,5-epimerase-4-reductase)	23.2427	24.2002	23.9149	25.6784	25.5877	25.3143	25.3761	25.5658	25.6146	+	+	1.73292	0.00409322	+	+	1.74087	0.00461517			0.00794792	0.954676	4	4	4	26.5	26.5	26.5	36.04	420790000	A4SVL0
213	A4SVL1	A4SVL1_POLAQ	Pnuc_0304	Uncharacterized protein	22.9813	22.9121	18.7425	23.7232	24.7734	24.1229	18.7425	23.6954	25.2359			1.01264	0.695779			2.6612	0.137183			1.64855	0.452447	3	3	3	14.5	14.5	14.5	29.368	200140000	A4SVL1
214	A4SVL9	A4SVL9_POLAQ	Pnuc_0312	DegT/DnrJ/EryC1/StrS aminotransferase	27.503	27.225	27.6174	27.0503	26.466	26.8696	26.8232	27.2391	27.1247			-0.386161	0.0858074	+		-0.65318	0.0350165			-0.26702	0.277557	14	14	14	65.1	65.1	65.1	43.482	1628500000	A4SVL9
215	A4SVM0	A4SVM0_POLAQ	Pnuc_0313	Glycosyl transferase, group 1	22.9074	23.1684	22.9311	23.6102	22.5179	23.7511	18.7425	22.9416	22.4942			-1.6095	0.2941			0.290811	0.505991			1.90031	0.242605	3	3	3	7.3	7.3	7.3	46.8	101400000	A4SVM0
216	A4SVM1	A4SVM1_POLAQ	Pnuc_0314	Transferase hexapeptide repeat containing protein	23.7273	23.8271	23.7428	18.7425	23.5237	23.9469	18.7425	24.1544	24.231			-1.38978	0.48701			-1.6947	0.36735			-0.304925	0.90759	3	3	3	27.8	27.8	27.8	23.971	159010000	A4SVM1
217	A4SVM8	A4SVM8_POLAQ	Pnuc_0321	Methyltransferase type 11	24.4081	24.1339	24.2114	23.8117	24.1793	18.7425	18.7425	23.9808	23.8504			-2.05992	0.298803			-2.00668	0.316917			0.0532462	0.983769	4	4	4	31.4	31.4	31.4	32.149	164340000	A4SVM8
218	A4SVN0	A4SVN0_POLAQ	Pnuc_0323	Phytanoyl-CoA dioxygenase	18.8164	18.7425	20.154	18.7425	18.7425	19.12	24.7772	21.8531	24.3277	+	+	4.41503	0.0122921			-0.369305	0.480832	+		-4.78434	0.00645777	2	2	2	12.8	12.8	12.8	36.288	71739000	A4SVN0
219	A4SVN9	A4SVN9_POLAQ	Pnuc_0332	Uncharacterized protein	23.1313	23.6271	23.1856	22.7392	22.6094	22.8111	18.7425	18.7425	18.7425	+	+	-4.57218	8.27772e-06	+		-0.594777	0.0238821	+	+	3.9774	2.90204e-07	3	3	3	11.3	11.3	11.3	55.143	71740000	A4SVN9
220	A4SVP1	A4SVP1_POLAQ	Pnuc_0335	Glycosyl transferase, family 2	25.4827	25.3266	25.6044	23.7318	24.6102	25.1201	18.7425	24.0976	24.5974			-2.99206	0.185888			-0.983861	0.0759664			2.0082	0.354015	8	8	8	22.1	22.1	22.1	54.804	335420000	A4SVP1
221	A4SVP3	A4SVP3_POLAQ	Pnuc_0337	Acyltransferase 3	18.7425	18.7425	23.7411	23.3366	22.8089	22.808	18.7425	22.3604	22.2553			0.710694	0.745928			2.57581	0.199021			1.86511	0.195627	2	2	2	3.5	3.5	3.5	77.241	78698000	A4SVP3
222	A4SVP4	A4SVP4_POLAQ	Pnuc_0338	Uncharacterized protein	18.7425	23.6878	18.7425	18.7425	24.1047	24.1555	18.7425	23.9328	24.1146			1.87235	0.480984			1.94327	0.470003			0.070914	0.978859	2	2	2	6.7	6.7	6.7	34.358	145880000	A4SVP4
223	A4SVP6	A4SVP6_POLAQ	Pnuc_0340	Cobalamin (Vitamin B12) biosynthesis CbiX protein	25.5505	25.1948	25.1435	25.6617	26.0518	25.8356	25.2565	25.5529	25.4668			0.129135	0.452457	+		0.553466	0.0315487	+		0.424331	0.0413362	3	3	3	53.7	53.7	53.7	13.179	561970000	A4SVP6
224	A4SVQ0	A4SVQ0_POLAQ	Pnuc_0344	Uncharacterized conserved protein UCP030820	26.0014	25.7819	26.0473	27.0492	27.0613	27.0871	26.8779	27.428	27.1455	+	+	1.20694	0.00250453	+	+	1.12231	0.000170325			-0.0846367	0.623118	12	12	12	91.5	91.5	91.5	22.209	1352900000	A4SVQ0
225	A4SVQ1	A4SVQ1_POLAQ	Pnuc_0345	Sulfite reductase (NADPH) beta subunit (EC 1.8.1.2)	25.9402	25.7829	25.557	27.0873	26.6919	27.0621	26.6652	26.9259	26.9187	+	+	1.07654	0.00155542	+	+	1.18705	0.00218356			0.110511	0.512385	14	14	14	38.2	38.2	38.2	63.756	1164500000	A4SVQ1
226	A4SVQ6	A4SVQ6_POLAQ	Pnuc_0350	Uncharacterized protein	26.2528	18.7425	18.7425	26.3725	18.7425	18.7425	18.7425	26.3905	27.6477			3.0143	0.465785			0.0398922	0.991616			-2.97441	0.474245	2	2	2	6.8	6.8	6.8	20.89	1111700000	A4SVQ6
227	A4SVQ8	A4SVQ8_POLAQ	Pnuc_0352	Uncharacterized protein	18.7425	18.7425	18.7425	18.7425	18.7425	18.7425	18.7425	23.6383	23.199			3.11744	0.116993			0	1			-3.11744	0.116993	3	3	3	21.7	21.7	21.7	20.385	73909000	A4SVQ8
228	A4SVQ9	A4SVQ9_POLAQ	Pnuc_0353	Choline dehydrogenase (EC 1.1.99.1)	25.297	24.983	25.2474	25.4533	25.3155	25.1995	18.7425	25.8695	25.6628			-1.75085	0.496611			0.146957	0.294686			1.8978	0.463404	6	6	6	23.6	23.6	23.6	58.895	460980000	A4SVQ9
229	A4SVR1	A4SVR1_POLAQ	Pnuc_0355	Amino acid/amide ABC transporter substrate-binding protein, HAAT family	32.2488	32.2742	32.2063	32.8951	32.8208	32.9261	32.7872	32.6122	32.6	+	+	0.423346	0.00265154	+	+	0.637566	6.65559e-05	+		0.214219	0.0346326	40	40	37	92.1	92.1	88.6	41.759	74102000000	A4SVR1
230	A4SVR3	A4SVR3_POLAQ	Pnuc_0357	Amino acid/amide ABC transporter ATP-binding protein 1, HAAT family / amino acid/amide ABC transporter membrane protein 2, HAAT family	27.9207	28.0241	27.7768	27.4726	27.4161	27.502	26.1668	26.3585	26.7212	+	+	-1.49175	0.00110124	+	+	-0.443659	0.00429336	+		1.04809	0.0031123	12	12	12	29.1	29.1	29.1	69.445	2006500000	A4SVR3
231	A4SVR4	A4SVR4_POLAQ	Pnuc_0358	Amino acid/amide ABC transporter ATP-binding protein 2, HAAT family	27.1295	27.1224	27.0869	27.299	27.1887	27.2687	25.7023	26.2198	26.3362	+	+	-1.02681	0.00625953	+		0.139232	0.0171486	+		1.16604	0.00412412	15	15	15	80.6	80.6	80.6	25.812	1447400000	A4SVR4
232	A4SVR7	A4SVR7_POLAQ	Pnuc_0361	Conserved hypothetical secreted protein	28.6712	28.7513	28.9589	28.8184	29.3173	28.6655	29.4753	29.0788	29.8951			0.68929	0.0514494			0.13996	0.549946			-0.54933	0.148096	14	14	14	48.7	48.7	48.7	33.82	6496900000	A4SVR7
233	A4SVS1	A4SVS1_POLAQ	Pnuc_0365	Peptidyl-prolyl cis-trans isomerase (EC 5.2.1.8)	29.3189	29.1047	29.0697	29.5755	29.7347	29.7426	29.3577	28.995	29.2209			0.0267321	0.84866	+	+	0.519834	0.00543281	+		0.493102	0.0143102	12	12	12	91.3	91.3	91.3	12.204	7974400000	A4SVS1
234	A4SVS2	A4SVS2_POLAQ	Pnuc_0366	Isocitrate dehydrogenase [NADP] (EC 1.1.1.42) (Oxalosuccinate decarboxylase)	30.6498	30.6106	30.575	30.9943	31.0132	30.9888	31.0005	30.9903	31.0866	+	+	0.414021	0.000379697	+	+	0.386954	7.12561e-05			-0.0270672	0.437658	50	50	50	73.8	73.8	73.8	82.338	22269000000	A4SVS2
235	A4SVS4	A4SVS4_POLAQ	msrP, Pnuc_0368	Protein-methionine-sulfoxide reductase catalytic subunit MsrP (EC 1.8.5.-)	24.7482	24.5995	24.575	25.3208	25.3693	25.3301	18.7425	24.6178	24.8135			-1.91628	0.390662	+	+	0.699148	0.000238771			2.61542	0.259436	8	8	8	27.5	27.5	27.5	36.249	347020000	A4SVS4
236	A4SVS5	A4SVS5_POLAQ	Pnuc_0369	Outer membrane lipoprotein Blc	24.8826	24.7466	24.7151	24.6481	24.679	24.8712	24.3681	24.0285	23.905	+	+	-0.680914	0.00994792			-0.0486863	0.604241	+		0.632228	0.015123	6	6	6	27.7	27.7	27.7	21.038	284600000	A4SVS5
237	A4SVS6	A4SVS6_POLAQ	Pnuc_0370	Vinylacetyl-CoA delta-isomerase / 4-hydroxybutyryl-CoA dehydratase (EC 4.2.1.-) (EC 5.3.3.3)	23.3074	22.9456	22.9768	22.1551	22.3882	18.7425	18.7425	18.7425	21.9169	+		-3.27599	0.0370158			-1.98136	0.169546			1.29463	0.459548	3	3	3	10	10	10	57.383	53448000	A4SVS6
238	A4SVS9	A4SVS9_POLAQ	Pnuc_0373	Short-chain dehydrogenase/reductase SDR	29.1355	28.9825	28.9988	28.7954	29.0099	28.9774	28.4652	28.5856	28.7003	+	+	-0.455214	0.0054824			-0.111355	0.248387	+		0.343859	0.0225044	25	25	25	88.3	88.3	88.3	27.612	5551100000	A4SVS9
239	A4SVT0	A4SVT0_POLAQ	Pnuc_0374	Uncharacterized protein	24.1053	24.3717	24.2656	18.7425	24.3272	24.8327	18.7425	24.4831	24.5596			-1.65246	0.439704			-1.61338	0.455132			0.039079	0.989311	2	2	2	13.7	13.7	13.7	20.558	233730000	A4SVT0
240	A4SVT5	A4SVT5_POLAQ	Pnuc_0379	Peptidylprolyl isomerase (EC 5.2.1.8)	18.7425	18.7425	18.7425	27.2216	26.7402	26.3357	26.6595	26.3783	26.4173	+	+	7.74254	9.98076e-08	+	+	8.02334	6.18124e-06			0.280804	0.358225	5	5	5	36.2	36.2	36.2	29.895	766680000	A4SVT5
241	A4SVT6	A4SVT6_POLAQ	Pnuc_0380	Dihydrofolate reductase (EC 1.5.1.3)	26.579	26.5399	26.1705	26.9523	27.2277	26.9825	26.2153	26.1874	26.0434			-0.281101	0.116263	+		0.624329	0.0163303	+	+	0.905429	0.000895487	11	11	11	60.5	60.5	60.5	18.432	1185800000	A4SVT6
242	A4SVT7	TYSY_POLAQ	thyA, Pnuc_0381	Thymidylate synthase (TS) (TSase) (EC 2.1.1.45)	27.0756	26.9859	27.1176	27.4159	27.7819	27.5619	26.6566	26.7244	27.1055			-0.230858	0.186582	+	+	0.52686	0.00964015	+		0.757718	0.0124911	13	13	13	50.4	50.4	50.4	30.234	1788600000	A4SVT7
243	A4SVT8	FENR_POLAQ	Pnuc_0382	Ferredoxin--NADP reductase (FNR) (Fd-NADP(+) reductase) (EC 1.18.1.2)	25.9418	25.8249	25.8586	25.4369	25.73	25.4541	25.4089	25.2826	25.4515	+	+	-0.494097	0.00130149	+		-0.334786	0.0296214			0.159311	0.212985	11	11	11	46.3	46.3	46.3	38.067	578030000	A4SVT8
244	A4SVT9	A4SVT9_POLAQ	Pnuc_0383	Ferredoxin	27.7918	27.4404	27.4582	26.693	25.5169	26.9256	18.7425	26.7544	25.4649			-3.9095	0.190973			-1.18497	0.0582465			2.72453	0.340751	3	3	3	36.4	36.4	36.4	11.978	1296800000	A4SVT9
245	A4SVU0	A4SVU0_POLAQ	Pnuc_0384	D-isomer specific 2-hydroxyacid dehydrogenase, NAD-binding protein	27.9265	28.0096	27.8277	27.6707	27.8284	27.747	26.6761	27.5646	27.3288			-0.731407	0.0540877			-0.172562	0.0681067			0.558845	0.106881	15	15	15	63.9	63.9	63.9	36.326	2424600000	A4SVU0
246	A4SVU2	A4SVU2_POLAQ	Pnuc_0386	Molybdopterin molybdenumtransferase (EC 2.10.1.1)	23.7342	23.6415	23.7916	24.038	23.675	23.0345	18.7425	23.3162	24.1503			-1.6528	0.381287			-0.139949	0.661617			1.51285	0.425375	5	5	5	20.4	20.4	20.4	46.756	146130000	A4SVU2
247	A4SVU3	MOBA_POLAQ	mobA, Pnuc_0387	Molybdenum cofactor guanylyltransferase (MoCo guanylyltransferase) (EC 2.7.7.77) (GTP:molybdopterin guanylyltransferase) (Mo-MPT guanylyltransferase) (Molybdopterin guanylyltransferase) (Molybdopterin-guanine dinucleotide synthase) (MGD synthase)	23.7565	23.7634	23.3382	24.7927	24.1488	24.6131	23.7125	24.3828	23.7884			0.341806	0.250111	+		0.898776	0.0194538			0.55697	0.12317	6	6	6	49.7	49.7	49.7	21.653	209830000	A4SVU3
248	A4SVU4	A4SVU4_POLAQ	moaA, Pnuc_0388	GTP 3',8-cyclase (EC 4.1.99.22) (Molybdenum cofactor biosynthesis protein A)	18.7425	21.7361	18.7425	22.983	22.984	23.8515	18.7425	24.2943	24.0822			2.63264	0.27282	+		3.53246	0.0272781			0.899827	0.650278	5	5	5	24.8	24.8	24.8	41.133	100650000	A4SVU4
249	A4SVU5	A4SVU5_POLAQ	rne, Pnuc_0389	Ribonuclease E (RNase E) (EC 3.1.26.12)	30.1185	30.0795	30.1589	29.738	29.5694	29.6968	29.9682	30.4484	30.277			0.112151	0.474872	+	+	-0.45095	0.00126537	+		-0.563101	0.0196165	52	52	31	72.7	72.7	43.6	96.307	12029000000	A4SVU5
250	A4SVU6	A4SVU6_POLAQ	Pnuc_0390	Pseudouridine synthase (EC 5.4.99.-)	22.718	22.7777	22.9851	23.7285	23.2843	23.5321	24.0201	24.0428	24.1862	+	+	1.25611	0.000198617	+	+	0.688021	0.0105733	+		-0.568086	0.0148777	5	5	5	23.9	23.9	23.9	37.86	136080000	A4SVU6;B1XTJ8
251	A4SVU7	A4SVU7_POLAQ	Pnuc_0391	HAD-superfamily hydrolase, subfamily IA, variant 1	18.7425	18.7425	18.7425	21.0508	20.7582	21.3371	18.7425	22.5036	21.8124			2.27699	0.120173	+	+	2.30622	0.000159775			0.0292365	0.981227	5	5	5	38.9	38.9	38.9	25.862	29367000	A4SVU7
252	A4SVU8	A4SVU8_POLAQ	Pnuc_0392	Peptidase S49	24.9432	24.5577	24.3882	25.1385	24.74	24.9599	25.6824	24.857	25.2107			0.62033	0.0992335			0.316451	0.189845			-0.303879	0.316095	6	6	4	31.4	31.4	21	34.422	368360000	A4SVU8
253	A4SVU9	A4SVU9_POLAQ	Pnuc_0393	Uroporphyrin-III C/tetrapyrrole (Corrin/porphyrin) methyltransferase	22.8367	18.7425	20.4998	19.7135	18.7425	18.7425	18.7425	18.7425	18.7425			-1.9505	0.17535			-1.62683	0.256257			0.323675	0.373901	3	3	3	17.2	17.2	17.2	27.795	23640000	A4SVU9
254	A4SVV0	A4SVV0_POLAQ	Pnuc_0394	7-methyl-GTP pyrophosphatase (m(7)GTP pyrophosphatase) (EC 3.6.1.-)	22.4777	22.3	22.4579	22.8771	23.2971	23.3348	23.6298	23.9451	24.0306	+	+	1.45666	0.000409117	+	+	0.757849	0.00849611	+		-0.698807	0.0215016	4	4	4	31.8	31.8	31.8	21.68	113180000	A4SVV0
255	A4SVV2	RL32_POLAQ	rpmF, Pnuc_0396	50S ribosomal protein L32	27.429	28.7338	29.0538	28.65	28.5993	29.0803	29.0088	29.13	29.0708			0.664351	0.253198			0.371009	0.514831			-0.293341	0.134239	2	2	2	54.2	54.2	54.2	6.5964	5208900000	A4SVV2;B1XTK4
256	A4SVV4	FABH_POLAQ	fabH, Pnuc_0398	3-oxoacyl-[acyl-carrier-protein] synthase 3 (EC 2.3.1.180) (3-oxoacyl-[acyl-carrier-protein] synthase III) (Beta-ketoacyl-ACP synthase III) (KAS III)	26.4911	26.425	26.5394	26.0333	25.6094	25.9983	26.7225	27.0786	26.8431	+		0.396202	0.022521	+	+	-0.604844	0.0123941	+		-1.00105	0.00428696	7	7	7	28	28	28	34.421	1017000000	A4SVV4
257	A4SVV5	A4SVV5_POLAQ	Pnuc_0399	Malonyl CoA-acyl carrier protein transacylase (EC 2.3.1.39)	27.8473	27.531	27.7368	27.58	27.037	27.4924	27.0467	27.9123	27.6021			-0.184711	0.530945			-0.335271	0.15596			-0.15056	0.646437	13	13	13	64.6	64.6	64.6	32.219	2177000000	A4SVV5
258	A4SVV6	A4SVV6_POLAQ	Pnuc_0400	3-oxoacyl-[acyl-carrier-protein] reductase (EC 1.1.1.100)	28.0382	27.8067	28.0441	28.2948	27.4247	27.7179	28.1067	28.2937	27.9309			0.147444	0.322334			-0.150536	0.603352			-0.29798	0.341377	12	12	12	88.7	88.7	88.7	25.62	2927800000	A4SVV6
259	A4SVV7	A4SVV7_POLAQ	acpP, Pnuc_0401	Acyl carrier protein (ACP)	23.9575	24.0422	22.325	24.026	24.1499	24.1047	24.2149	23.9138	24.2719			0.691965	0.291338			0.65195	0.309027			-0.0400149	0.749252	3	3	3	44.3	44.3	44.3	8.5834	183330000	A4SVV7;B1XTK9
260	A4SVV8	A4SVV8_POLAQ	Pnuc_0402	3-oxoacyl-[acyl-carrier-protein] synthase 2 (EC 2.3.1.179)	28.9277	28.8884	28.8897	28.5363	28.6529	28.6764	28.1566	28.5829	28.29	+	+	-0.558742	0.0115617	+	+	-0.280073	0.00345212			0.278669	0.10451	15	15	15	62.4	62.4	62.4	43.579	4727200000	A4SVV8;B1XTL0
261	A4SVV9	A4SVV9_POLAQ	Pnuc_0403	Periplasmic serine endoprotease DegP-like (EC 3.4.21.107)	28.9978	29.0249	28.8616	28.1922	27.9387	28.0007	27.417	28.7334	27.7499			-0.994657	0.0670114	+	+	-0.917573	0.000556026			0.0770842	0.857449	24	24	24	63.1	63.1	63.1	50.96	3981000000	A4SVV9
262	A4SVW0	LEPA_POLAQ	lepA, Pnuc_0404	Elongation factor 4 (EF-4) (EC 3.6.5.n1) (Ribosomal back-translocase LepA)	25.48	25.1035	25.2521	24.3738	24.7282	25.1009	25.0954	24.1555	24.9822			-0.534152	0.16604			-0.544256	0.0830453			-0.0101032	0.979133	9	9	9	22.1	22.1	22.1	66.222	360480000	A4SVW0
263	A4SVW1	A4SVW1_POLAQ	Pnuc_0405	Signal peptidase I (EC 3.4.21.89)	24.7957	24.9263	25.496	25.5004	26.132	25.8025	26.0254	25.7003	26.1795	+		0.895714	0.0253053			0.738972	0.0587295			-0.156743	0.534104	6	6	6	19.4	19.4	19.4	30.505	612880000	A4SVW1
264	A4SVW2	A4SVW2_POLAQ	rnc, Pnuc_0406	Ribonuclease 3 (EC 3.1.26.3) (Ribonuclease III) (RNase III)	23.5293	23.5763	23.6326	23.8334	18.7425	22.67	23.4316	22.9963	23.5553			-0.25167	0.217523			-1.83076	0.300385			-1.57909	0.365764	3	3	3	14.1	14.1	14.1	28.977	109580000	A4SVW2
265	A4SVW3	A4SVW3_POLAQ	era, Pnuc_0407	GTPase Era	25.7698	25.8281	25.9625	26.7446	27.0168	26.9878	27.3615	26.7447	27.1404	+	+	1.22876	0.0029004	+	+	1.06294	0.000506175			-0.165819	0.453674	14	14	14	47.6	47.6	47.6	35.188	1247700000	A4SVW3;B1XTL5
266	A4SVW5	A4SVW5_POLAQ	pdxJ, Pnuc_0409	Pyridoxine 5'-phosphate synthase (PNP synthase) (EC 2.6.99.2)	25.2094	24.8527	24.9556	25.9801	26.3665	26.298	25.8394	25.7066	25.6315	+	+	0.71994	0.00415053	+	+	1.20899	0.00162042	+		0.48905	0.0215987	10	10	10	52.4	52.4	52.4	27.088	655410000	A4SVW5
267	A4SVW6	ACPS_POLAQ	acpS, Pnuc_0410	Holo-[acyl-carrier-protein] synthase (Holo-ACP synthase) (EC 2.7.8.7) (4'-phosphopantetheinyl transferase AcpS)	24.7966	24.4559	24.1418	23.9404	24.376	24.4266	18.7425	23.7047	24.0811			-2.28868	0.256554			-0.217119	0.423972			2.07156	0.296555	7	7	7	59.2	59.2	59.2	14.547	213840000	A4SVW6
268	A4SVW7	A4SVW7_POLAQ	nagZ, Pnuc_0411	Beta-hexosaminidase (EC 3.2.1.52) (Beta-N-acetylhexosaminidase) (N-acetyl-beta-glucosaminidase)	26.7562	26.9468	26.9244	26.8931	26.5836	26.3463	26.2333	27.0535	27.0209			-0.10656	0.717929			-0.268154	0.188471			-0.161594	0.631165	12	12	12	48.2	48.2	48.2	38.897	1278800000	A4SVW7
269	A4SVW8	A4SVW8_POLAQ	Pnuc_0412	Carbonate dehydratase (EC 4.2.1.1)	29.8796	29.7554	29.8011	29.878	29.8387	30.0447	29.2637	29.283	29.1922	+	+	-0.565715	0.00024245			0.108449	0.210573	+	+	0.674164	0.000611108	17	17	17	77.1	77.1	77.1	26.395	9914000000	A4SVW8
270	A4SVW9	EFP_POLAQ	efp, Pnuc_0413	Elongation factor P (EF-P)	27.1289	27.3737	27.1451	28.4097	28.635	28.1217	28.7748	28.7138	28.4371	+	+	1.42605	0.000398809	+	+	1.17293	0.00222604			-0.25312	0.235095	7	7	7	41.4	41.4	41.4	20.849	3411000000	A4SVW9;B1XTM0
271	A4SVX3	A4SVX3_POLAQ	Pnuc_0417	Uncharacterized protein	28.2052	28.1414	27.9791	27.1082	26.9946	27.0829	27.0859	26.8301	27.1094	+	+	-1.10009	0.000600779	+	+	-1.04663	0.000157782			0.0534554	0.606675	11	11	11	59.5	59.5	59.5	16.075	2089600000	A4SVX3
272	A4SVX5	A4SVX5_POLAQ	Pnuc_0419	Asparaginase/glutaminase	24.9991	24.8485	24.8399	25.8522	26.157	25.8078	25.9472	25.8373	26.1371	+	+	1.07799	0.000447943	+	+	1.04315	0.00100456			-0.034832	0.81627	7	7	7	34.6	34.6	34.6	37.806	610620000	A4SVX5
273	A4SVX6	RS6_POLAQ	rpsF, Pnuc_0420	30S ribosomal protein S6	27.9258	27.859	27.87	27.5134	27.4988	27.3912	28.0829	28.0162	28.1321	+	+	0.192135	0.00819552	+	+	-0.417131	0.000672662	+	+	-0.609266	0.000283155	13	13	13	72.6	72.6	72.6	14.282	2615700000	A4SVX6;B1XTM5
274	A4SVX8	RS18_POLAQ	rpsR, Pnuc_0422	30S ribosomal protein S18	28.9952	29.2654	28.8489	28.8742	28.5355	28.6556	28.951	29.0418	29.0874			-0.00978152	0.942945			-0.348071	0.091236	+		-0.338289	0.0340924	5	5	5	62.2	62.2	62.2	10.463	5612300000	A4SVX8;B1XTM7
275	A4SVX9	RL9_POLAQ	rplI, Pnuc_0423	50S ribosomal protein L9	30.1593	30.363	30.1726	30.1527	30.2423	30.0931	30.477	30.3197	30.3338			0.145226	0.154224			-0.0689398	0.430973	+		-0.214166	0.0320783	22	22	22	80.7	80.7	80.7	16.034	14288000000	A4SVX9
276	A4SVY0	A4SVY0_POLAQ	Pnuc_0424	Replicative DNA helicase (EC 3.6.4.12)	22.7249	22.2683	23.4605	23.4509	24.1081	23.6481	18.7425	24.2011	24.8517			-0.219453	0.916582			0.917819	0.082472			1.13727	0.590471	7	7	3	12	12	4.9	92.194	152710000	A4SVY0
277	A4SVY1	A4SVY1_POLAQ	Pnuc_0425	Uncharacterized protein	18.7425	22.1748	18.7425	23.0366	22.6479	23.1627	18.7425	23.0288	23.3685			1.82667	0.385677			3.06251	0.0568276			1.23584	0.455359	2	2	2	29.5	29.5	29.5	9.0436	71903000	A4SVY1
278	A4SVY2	A4SVY2_POLAQ	Pnuc_0426	MscS Mechanosensitive ion channel	23.9233	18.7425	23.7396	18.7425	18.7425	18.7425	18.7425	22.9734	22.8141			-0.625161	0.789486			-3.39266	0.116246			-2.7675	0.116263	3	3	3	21.2	21.2	21.2	29.696	85858000	A4SVY2
279	A4SVY4	A4SVY4_POLAQ	Pnuc_0428	PhoH family protein	26.9985	27.2247	26.8564	28.2999	27.7843	27.8877	28.4693	28.3583	28.3941	+	+	1.3807	0.000249814	+	+	0.964128	0.00718107			-0.416567	0.0606974	20	20	20	59.3	59.3	59.3	60.82	2826600000	A4SVY4
280	A4SVY5	A4SVY5_POLAQ	Pnuc_0429	Alkyl hydroperoxide reductase/ Thiol specific antioxidant/ Mal allergen	25.615	25.7229	25.3707	26.4395	25.976	26.2294	26.7297	26.1899	26.4613	+	+	0.890791	0.00895787	+		0.64545	0.0190589			-0.245341	0.298533	6	6	5	28.4	28.4	28.4	17.001	822670000	A4SVY5
281	A4SVY7	A4SVY7_POLAQ	Pnuc_0431	NAD-dependent epimerase/dehydratase	28.5836	28.4904	28.4964	27.9623	28.5569	28.4451	27.3466	27.7555	27.8391	+	+	-0.876392	0.00483312			-0.202015	0.335998	+		0.674377	0.0469266	22	22	12	77.9	77.9	46	39.511	3594300000	A4SVY7
282	A4SVY9	A4SVY9_POLAQ	Pnuc_0433	Glycosyl transferase, family 2	23.4594	23.8671	25.0036	23.2197	24.6547	24.9636	24.8588	22.6203	25.3353			0.161416	0.874117			0.169301	0.822914			0.00788498	0.994054	3	3	3	13.1	13.1	13.1	36.21	269240000	A4SVY9
283	A4SVZ0	A4SVZ0_POLAQ	Pnuc_0434	DegT/DnrJ/EryC1/StrS aminotransferase	27.9025	27.8207	27.8811	27.8717	28.5507	28.0791	27.1629	27.4351	27.6108	+		-0.465216	0.0246896			0.299022	0.213608	+		0.764238	0.0331635	18	18	18	73.1	73.1	73.1	42.27	2813600000	A4SVZ0
284	A4SVZ2	A4SVZ2_POLAQ	Pnuc_0436	Uncharacterized protein	23.9734	23.92	23.8941	24.2393	24.747	23.8189	18.7425	24.042	23.826			-1.72567	0.375419			0.339235	0.276332			2.06491	0.303951	3	3	3	32	32	32	13.713	192090000	A4SVZ2;B1XTN8
285	A4SVZ3	A4SVZ3_POLAQ	Pnuc_0437	Aminotransferase (EC 2.6.1.-)	26.3525	26.1652	25.6519	26.2503	25.7151	26.1219	26.7719	26.5021	26.5597			0.554694	0.0692327			-0.0274131	0.922401	+		-0.582108	0.0323947	15	15	15	45.9	45.9	45.9	46.467	899800000	A4SVZ3
286	A4SVZ4	A4SVZ4_POLAQ	Pnuc_0438	Homoserine dehydrogenase (EC 1.1.1.3)	28.9589	29.0028	28.8872	28.563	28.8184	28.606	28.1453	28.4358	28.4667	+	+	-0.600367	0.00508666	+		-0.287127	0.0287078			0.313241	0.0725174	25	25	25	74.3	74.3	74.3	46.736	4802800000	A4SVZ4;B1XTP0
287	A4SVZ5	A4SVZ5_POLAQ	Pnuc_0439	L-threonine synthase (EC 4.2.3.1)	26.7767	26.6192	26.2297	26.6528	26.4258	26.9774	26.4591	26.8928	26.4309			0.0524127	0.824067			0.143459	0.56357			0.0910467	0.698963	16	16	16	44.2	44.2	44.2	53.084	1168100000	A4SVZ5
288	A4SVZ6	A4SVZ6_POLAQ	Pnuc_0440	Molybdopterin molybdenumtransferase (EC 2.10.1.1)	18.7425	18.7425	18.7425	18.7425	18.7425	21.9112	18.7425	22.1298	22.5116			2.38547	0.117247			1.05623	0.373901			-1.32924	0.452024	2	2	2	6.1	6.1	6.1	44.025	38751000	A4SVZ6
289	A4SVZ9	A4SVZ9_POLAQ	Pnuc_0443	Carboxylic ester hydrolase (EC 3.1.1.-)	18.7425	18.7425	18.7425	26.694	26.9221	26.5472	26.515	25.7899	26.5993	+	+	7.55891	7.94684e-06	+	+	7.97859	2.09265e-07			0.419682	0.207115	13	13	13	40	40	40	60.881	758240000	A4SVZ9
290	A4SW01	A4SW01_POLAQ	Pnuc_0445	Gamma-glutamyltransferase 2, Threonine peptidase, MEROPS family T03 (EC 2.3.2.2)	27.5444	27.4968	27.3678	27.1898	26.8574	27.0783	26.2984	26.7943	26.6898	+	+	-0.875484	0.00541194	+		-0.427804	0.0182348			0.44768	0.0674492	19	19	19	55.8	55.8	55.8	57.452	1572800000	A4SW01
291	A4SW03	A4SW03_POLAQ	clpB, Pnuc_0447	Chaperone protein ClpB	32.4024	32.3331	32.3458	31.4475	31.4757	31.4471	30.7189	31.511	31.0189	+	+	-1.27749	0.00529553	+	+	-0.903685	2.63829e-06			0.373808	0.181065	104	104	43	86	86	44.3	96.159	40086000000	A4SW03
292	A4SW04	A4SW04_POLAQ	Pnuc_0448	Uncharacterized protein	24.1065	24.2137	24.3582	25.2213	25.3282	25.2689	24.6171	25.4316	24.9936	+		0.787948	0.0329629	+	+	1.04662	0.000189601			0.258674	0.337077	5	5	5	41.4	41.4	41.4	27.817	363040000	A4SW04
293	A4SW05	A4SW05_POLAQ	Pnuc_0449	Uncharacterized protein UPF0065	23.2667	23.4606	18.7425	24.219	23.8348	18.7425	18.7425	23.2022	18.7425			-1.59422	0.497957			0.442163	0.85952			2.03638	0.427363	3	3	3	23.2	23.2	23.2	34.469	116690000	A4SW05
294	A4SW07	A4SW07_POLAQ	Pnuc_0451	Heavy metal translocating P-type ATPase	18.7425	21.5794	22.37	21.6723	21.8006	21.5793	18.7425	18.7425	22.0748			-1.04405	0.541009			0.786751	0.515142			1.8308	0.175214	3	3	3	8.3	8.3	8.3	87.797	33602000	A4SW07
295	A4SW10	A4SW10_POLAQ	Pnuc_0454	Cytochrome c oxidase, cbb3-type, subunit II	25.535	25.7018	25.5262	23.5185	23.4051	23.5274	18.7425	23.0344	22.972	+		-4.00469	0.0479623	+	+	-2.10399	7.0372e-06			1.9007	0.251991	7	7	7	40.7	40.7	40.7	24.102	253150000	A4SW10
296	A4SW12	A4SW12_POLAQ	Pnuc_0456	Cbb3-type cytochrome c oxidase subunit	25.0626	25.2774	24.6977	23.9085	18.7425	22.7617	18.7425	22.2828	22.4174	+		-3.86502	0.0334993			-3.20833	0.111379			0.656699	0.756206	5	5	5	22.4	22.4	22.4	33.896	210650000	A4SW12
297	A4SW19	A4SW19_POLAQ	Pnuc_0463	Universal stress protein	28.7955	28.9309	28.829	28.4647	28.5014	28.5201	28.5211	28.5299	28.3428	+	+	-0.387223	0.00615747	+	+	-0.356382	0.00124763			0.0308412	0.650449	14	14	14	78.8	78.8	78.8	15.307	4536700000	A4SW19;B1XVT6
298	A4SW20	A4SW20_POLAQ	Pnuc_0464	Peptidase M23B	25.8595	25.8395	25.5326	25.1783	24.7289	24.9649	24.8426	25.4126	25.0916	+		-0.628283	0.032717	+	+	-0.786526	0.00932705			-0.158244	0.492879	10	10	9	24.8	24.8	22.9	53.967	462330000	A4SW20
299	A4SW22	A4SW22_POLAQ	Pnuc_0466	Mandelate racemase/muconate lactonizing enzyme, C-terminal domain protein	26.5368	26.532	25.8715	26.1896	26.7236	26.8001	25.9405	25.7849	26.1367			-0.359385	0.21368			0.257709	0.428416	+		0.617093	0.0469001	7	7	7	34	34	34	41.685	961430000	A4SW22
300	A4SW24	A4SW24_POLAQ	Pnuc_0468	TRAP transporter solute receptor, TAXI family	28.3065	28.2076	28.0593	28.3905	28.284	28.3915	27.084	27.8137	27.7437			-0.644041	0.0571568			0.164195	0.110117	+		0.808236	0.0263721	16	16	16	64.9	64.9	64.9	33.89	3281500000	A4SW24
301	A4SW25	A4SW25_POLAQ	Pnuc_0469	Dihydrodipicolinate synthetase	27.7911	27.8132	27.8258	29.057	29.2163	29.2414	28.3955	28.2951	28.3036	+	+	0.521354	0.00010217	+	+	1.3615	2.04007e-05	+	+	0.84015	0.00022082	12	12	12	64	64	64	33.159	4595200000	A4SW25
302	A4SW26	A4SW26_POLAQ	Pnuc_0470	D-isomer specific 2-hydroxyacid dehydrogenase, NAD-binding protein	22.6929	22.8153	22.7042	23.5499	24.137	24.0283	18.7425	23.12	23.257			-1.03099	0.525206	+	+	1.16761	0.00319139			2.1986	0.214955	3	3	3	19.4	19.4	19.4	33.49	123020000	A4SW26
303	A4SW27	A4SW27_POLAQ	Pnuc_0471	3-hydroxyacyl-CoA dehydrogenase (EC 1.1.1.35)	23.6303	23.6779	23.6287	25.2122	24.6086	24.6582	24.9842	25.3373	24.7564	+	+	1.38033	0.001244	+	+	1.18071	0.00369462			-0.199617	0.480491	6	6	6	29.7	29.7	29.7	33.949	291540000	A4SW27
304	A4SW30	A4SW30_POLAQ	Pnuc_0474	Cytochrome c, class II	29.2272	29.3544	29.4288	28.7086	28.6729	28.7214	28.5659	28.7443	28.4495	+	+	-0.750208	0.00195801	+	+	-0.635837	0.000467336			0.114371	0.258709	7	7	7	62	62	62	15.838	5647100000	A4SW30
305	A4SW34	A4SW34_POLAQ	Pnuc_0478	Uncharacterized protein UPF0065	26.6943	26.6475	26.5328	25.9489	26.2513	26.2758	18.7425	25.6341	25.4171			-3.36033	0.211645	+	+	-0.466211	0.0156674			2.89412	0.270331	12	12	10	61.2	61.2	50.5	34.258	825070000	A4SW34
306	A4SW37	A4SW37_POLAQ	Pnuc_0481	D-isomer specific 2-hydroxyacid dehydrogenase, NAD-binding protein	28.0444	28.1398	28.1203	27.7917	27.9837	28.0327	27.0955	27.6263	27.4422	+	+	-0.71348	0.0107665			-0.165435	0.104571	+		0.548045	0.033403	12	12	12	55.1	55.1	55.1	35.298	2743900000	A4SW37
307	A4SW38	A4SW38_POLAQ	Pnuc_0482	MmgE/PrpD family protein	29.682	29.5341	29.6371	29.389	29.6362	29.5588	28.6066	29.0904	28.9203	+	+	-0.745324	0.00735314			-0.0897319	0.351328	+		0.655592	0.0146961	34	34	34	79.6	79.6	79.6	48.679	8016000000	A4SW38
308	A4SW39	A4SW39_POLAQ	Pnuc_0483	Uncharacterized protein UPF0065	25.6902	25.4936	25.5916	24.9785	25.0643	25.1817	18.7425	25.0071	24.5009			-2.84163	0.23032	+	+	-0.516951	0.00320357			2.32467	0.311828	6	6	6	41.6	41.6	41.6	35.391	388970000	A4SW39
309	A4SW41	A4SW41_POLAQ	Pnuc_0485	Uncharacterized protein UPF0065	28.8216	28.8004	28.7951	29.2639	29.2087	29.295	28.6196	28.6447	28.5891	+	+	-0.187887	0.000475053	+	+	0.45017	7.03024e-05	+	+	0.638056	2.85457e-05	20	20	18	73.9	73.9	65.5	34.865	5830600000	A4SW41
310	A4SW42	A4SW42_POLAQ	Pnuc_0486	Carboxymuconolactone decarboxylase	28.3435	28.4132	28.4797	28.4214	28.6623	28.4241	28.1743	27.9919	28.2244	+		-0.281947	0.0252041			0.0904217	0.367222	+		0.372369	0.02508	14	14	14	78.1	78.1	78.1	20.51	3905000000	A4SW42
311	A4SW43	A4SW43_POLAQ	Pnuc_0487	Pirin domain protein	21.9135	18.7425	18.7425	23.1672	23.1603	23.3461	18.7425	18.7425	18.7425			-1.057	0.373901	+		3.42504	0.0318245	+	+	4.48204	2.03169e-07	4	4	4	20.4	20.4	20.4	31.243	85864000	A4SW43
312	A4SW44	A4SW44_POLAQ	Pnuc_0488	Methyltransferase small	24.4503	18.7425	18.7425	18.7425	18.7425	18.7425	18.7425	25.0269	24.4813			2.10512	0.48926			-1.9026	0.373901			-4.00772	0.116935	2	2	2	8	8	8	43.698	128420000	A4SW44
313	A4SW45	A4SW45_POLAQ	Pnuc_0489	TPR repeat-containing protein	25.2422	24.8489	25.1069	24.8109	25.2981	24.9723	24.473	24.9449	24.346			-0.478017	0.0909745			-0.0388908	0.842912			0.439126	0.131084	8	8	8	18.1	18.1	18.1	70.171	364250000	A4SW45
314	A4SW46	A4SW46_POLAQ	Pnuc_0490	Phosphoglycolate phosphatase (EC 3.1.3.18)	22.4324	22.5176	18.7425	22.4516	22.822	22.7839	18.7425	23.172	24.11			0.77732	0.726436			1.45497	0.309117			0.677651	0.703902	6	6	6	54.5	54.5	54.5	24.457	97103000	A4SW46
315	A4SW47	A4SW47_POLAQ	ubiG, Pnuc_0491	Ubiquinone biosynthesis O-methyltransferase (2-polyprenyl-6-hydroxyphenol methylase) (EC 2.1.1.222) (3-demethylubiquinone 3-O-methyltransferase) (EC 2.1.1.64)	27.1413	26.9281	27.0311	26.8582	26.3857	26.4245	25.8025	26.3698	26.3329	+	+	-0.865077	0.0110379	+		-0.477368	0.0432366			0.387709	0.178274	7	7	7	46.7	46.7	46.7	25.23	1160400000	A4SW47
316	A4SW48	A4SW48_POLAQ	Pnuc_0492	OmpA/MotB domain protein	30.3202	30.6463	30.6029	30.7739	30.7146	30.6804	29.9534	29.4874	29.7697	+	+	-0.786308	0.009791			0.199807	0.132033	+	+	0.986115	0.00204182	15	15	15	72.2	72.2	72.2	19.699	16054000000	A4SW48
317	A4SW49	A4SW49_POLAQ	gyrA, Pnuc_0493	DNA gyrase subunit A (EC 5.6.2.2)	29.2646	29.0946	29.212	29.0109	29.097	29.0576	29.0413	29.2326	29.1572			-0.0467192	0.566961			-0.135239	0.0733846			-0.0885201	0.220135	37	37	37	56.8	56.8	56.8	99.563	6553700000	A4SW49;B1XVQ8
318	A4SW50	A4SW50_POLAQ	serC, Pnuc_0494	Phosphoserine aminotransferase (EC 2.6.1.52) (Phosphohydroxythreonine aminotransferase) (PSAT)	27.6454	27.4732	27.66	27.6949	28.1061	27.8794	27.405	27.4141	27.7829			-0.0588576	0.692078			0.300608	0.0869744			0.359466	0.105072	13	13	13	49.6	49.6	49.6	40.433	2461800000	A4SW50
319	A4SW51	A4SW51_POLAQ	Pnuc_0495	Chorismate mutase (EC 5.4.99.5)	26.1688	26.0381	26.0634	25.8861	26.0356	26.0168	25.9461	25.8557	26.0381			-0.14348	0.0959453			-0.110616	0.147658			0.0328636	0.665758	8	8	8	35.1	35.1	35.1	38.683	755160000	A4SW51
320	A4SW52	A4SW52_POLAQ	hisC, Pnuc_0496	Histidinol-phosphate aminotransferase (EC 2.6.1.9) (Imidazole acetol-phosphate transaminase)	25.0695	25.1868	25.383	25.9618	25.9458	26.0752	25.7725	25.6629	26.0607	+		0.618946	0.0144747	+	+	0.781176	0.00145613			0.16223	0.265574	9	9	2	31	31	10.4	40.224	631100000	A4SW52
321	A4SW53	A4SW53_POLAQ	Pnuc_0497	Prephenate dehydrogenase (EC 1.3.1.12)	23.0608	23.6669	24.1621	24.3085	24.1847	24.1555	24.0593	24.0018	25.1221			0.764476	0.189234			0.586345	0.142621			-0.178131	0.652994	3	3	3	18.8	18.8	18.8	31.034	211250000	A4SW53
322	A4SW54	A4SW54_POLAQ	aroA, Pnuc_0498	3-phosphoshikimate 1-carboxyvinyltransferase (EC 2.5.1.19) (5-enolpyruvylshikimate-3-phosphate synthase) (EPSP synthase) (EPSPS)	23.8505	23.9594	23.431	24.6839	25.1329	24.8913	18.7425	23.9063	24.6153			-1.32561	0.514932	+	+	1.15574	0.00503361			2.48135	0.252069	6	6	6	27.6	27.6	27.6	46.704	234950000	A4SW54
323	A4SW55	KCY_POLAQ	cmk, Pnuc_0499	Cytidylate kinase (CK) (EC 2.7.4.25) (Cytidine monophosphate kinase) (CMP kinase)	23.4836	23.5951	23.3257	24.0515	24.5265	24.4305	18.7425	23.5009	23.7953			-1.45521	0.42485	+	+	0.868038	0.00621525			2.32325	0.230442	4	4	4	24.5	24.5	24.5	23.483	167070000	A4SW55;B1XVQ2
324	A4SW56	A4SW56_POLAQ	Pnuc_0500	30S ribosomal protein S1	31.3438	31.3436	31.425	31.0046	31.0101	30.9572	31.3266	31.3268	31.4065			-0.0175037	0.668789	+	+	-0.380133	0.000283497	+	+	-0.362629	0.000323783	54	54	4	91.9	91.9	5.7	60.658	28252000000	A4SW56
325	A4SW57	A4SW57_POLAQ	ihfB, himD, Pnuc_0501	Integration host factor subunit beta (IHF-beta)	25.3508	25.182	25.1085	24.9611	25.0394	24.7546	18.7425	24.7524	25.1316			-2.33826	0.321929			-0.295385	0.056583			2.04288	0.3798	5	5	5	57	57	57	12.763	369880000	A4SW57;B1XVQ0
326	A4SW58	A4SW58_POLAQ	lapB, Pnuc_0502	Lipopolysaccharide assembly protein B	25.1319	25.9792	25.7781	25.0499	25.7744	25.4455	25.7148	25.007	25.2313			-0.312054	0.397984			-0.206479	0.565933			0.105575	0.739162	5	5	3	20.3	20.3	10.7	45.881	534470000	A4SW58
327	A4SW59	A4SW59_POLAQ	Pnuc_0503	UDP-glucose 6-dehydrogenase (EC 1.1.1.22)	26.4179	26.5119	26.5087	26.5813	26.5596	26.483	26.5992	26.7799	26.9588			0.299804	0.0504171			0.0618051	0.223124			-0.237999	0.0923158	18	18	13	51.8	51.8	34.1	49.707	1131100000	A4SW59
328	A4SW60	A4SW60_POLAQ	Pnuc_0504	D-alpha,beta-D-heptose 7-phosphate 1-kinase (EC 2.7.1.-)	27.3669	27.204	27.1533	27.0212	27.2108	26.9345	26.961	26.7459	26.8971	+		-0.373418	0.0146355			-0.185951	0.148176			0.187468	0.144505	15	15	15	60.6	60.6	60.6	34.534	1580000000	A4SW60
329	A4SW61	A4SW61_POLAQ	hldD, Pnuc_0505	ADP-L-glycero-D-manno-heptose-6-epimerase (EC 5.1.3.20) (ADP-L-glycero-beta-D-manno-heptose-6-epimerase) (ADP-glyceromanno-heptose 6-epimerase) (ADP-hep 6-epimerase) (AGME)	28.1248	28.016	28.0963	27.879	28.1616	27.901	27.3054	27.5911	27.7947	+		-0.515281	0.0240391			-0.0984999	0.364777			0.416781	0.0686378	23	23	14	75.1	75.1	46.8	38.318	2847300000	A4SW61
330	A4SW64	A4SW64_POLAQ	Pnuc_0508	Cysteine synthase (EC 2.5.1.47)	27.8789	27.832	27.8202	27.9691	28.3894	28.1321	27.314	27.5863	27.7015			-0.309765	0.0561764			0.319866	0.0608997	+		0.62963	0.0199253	19	19	19	78.2	78.2	78.2	32.997	2821200000	A4SW64
331	A4SW65	A4SW65_POLAQ	Pnuc_0509	Lytic murein transglycosylase B	25.2345	25.0004	25.0542	24.8494	24.8357	24.936	24.1168	24.6781	24.8661			-0.54267	0.0829457	+		-0.222655	0.0452452			0.320015	0.231863	6	6	6	29.6	29.6	29.6	46.211	340350000	A4SW65
332	A4SW66	A4SW66_POLAQ	Pnuc_0510	Histone deacetylase superfamily	25.692	24.629	24.8686	23.985	18.7425	24.5421	18.7425	24.2706	24.5539			-2.54084	0.256059			-2.63998	0.231942			-0.0991433	0.971886	5	5	5	25.2	25.2	25.2	33.825	262410000	A4SW66
333	A4SW68	A4SW68_POLAQ	Pnuc_0512	Electron transfer flavoprotein beta-subunit	28.5256	28.3657	28.2958	28.307	27.848	28.0515	27.4019	28.0726	28.0435			-0.556381	0.0721763			-0.326837	0.0936092			0.229544	0.420606	17	17	11	76.3	76.3	59.8	26.77	3270700000	A4SW68
334	A4SW69	A4SW69_POLAQ	Pnuc_0513	Electron transfer flavoprotein, alpha subunit	27.5644	28.5552	28.4411	28.3624	28.0217	28.2884	27.7843	28.1962	28.3554			-0.0749588	0.843629			0.0372893	0.915382			0.112248	0.603095	17	17	17	77.5	77.5	77.5	31.453	3448300000	A4SW69
335	A4SW70	A4SW70_POLAQ	Pnuc_0514	Acyl-CoA dehydrogenase domain protein	26.1978	26.3937	26.0294	26.867	26.5595	26.6713	26.7353	26.7321	26.5833	+		0.476594	0.0149995	+		0.492297	0.0236484			0.0157026	0.886103	14	14	14	41.2	41.2	41.2	63.64	1118500000	A4SW70
336	A4SW73	RS16_POLAQ	rpsP, Pnuc_0517	30S ribosomal protein S16	29.3796	29.3974	29.2604	29.0827	28.8887	28.865	29.2983	29.5068	29.2801			0.0158927	0.85999	+	+	-0.400344	0.00789165	+		-0.416236	0.0142208	6	6	6	72.8	72.8	72.8	9.1515	6900100000	A4SW73;B1XVN3
337	A4SW74	RIMM_POLAQ	rimM, Pnuc_0518	Ribosome maturation factor RimM	23.8194	23.6611	23.7741	24.5962	24.5048	24.5222	25.4895	24.5023	25.2559	+	+	1.33101	0.0115684	+	+	0.789501	0.000134741			-0.54151	0.144564	5	5	5	48.9	48.9	48.9	20.464	277440000	A4SW74
338	A4SW76	RL19_POLAQ	rplS, Pnuc_0520	50S ribosomal protein L19	29.7749	29.678	29.8385	29.3475	29.3249	29.2333	29.8956	30.1397	29.8323			0.192017	0.140554	+	+	-0.461886	0.00137173	+		-0.653903	0.00282765	15	15	7	76	76	50.4	14.255	9519300000	A4SW76
339	A4SW77	A4SW77_POLAQ	Pnuc_0521	NUDIX hydrolase	21.9536	22.119	18.7425	22.9534	23.0494	22.6859	23.9888	23.101	24.421			2.89856	0.0677236			1.9579	0.150925			-0.940659	0.0801202	4	4	4	24.9	24.9	24.9	27.421	100150000	A4SW77
340	A4SW78	A4SW78_POLAQ	cobD, Pnuc_0522	Cobalamin biosynthesis protein CobD	24.6249	24.2454	24.0695	23.9402	24.0849	24.0197	18.7425	23.4761	23.5888			-2.37749	0.212729			-0.298323	0.152542			2.07916	0.262986	2	2	2	13.5	13.5	13.5	35.559	178200000	A4SW78
341	A4SW79	A4SW79_POLAQ	rsgA, Pnuc_0523	Small ribosomal subunit biogenesis GTPase RsgA (EC 3.6.1.-)	23.1224	23.3788	22.6658	24.0907	23.8335	23.6893	23.7699	23.4382	23.9227			0.654638	0.0607359	+		0.815557	0.0270684			0.160919	0.433501	4	4	4	21.1	21.1	21.1	36.925	140170000	A4SW79
342	A4SW81	A4SW81_POLAQ	orn, Pnuc_0525	Oligoribonuclease (EC 3.1.-.-)	25.5562	25.451	25.3534	25.7286	26.2244	25.8889	25.2172	25.2427	25.1195	+		-0.260441	0.0200544	+		0.493741	0.0349448	+		0.754182	0.00749087	8	8	5	45.1	45.1	29.2	22.018	571970000	A4SW81
343	A4SW82	A4SW82_POLAQ	Pnuc_0526	Molybdopterin adenylyltransferase	26.0771	26.0416	26.029	25.8434	25.5377	25.5848	25.7743	25.6303	25.9062	+		-0.278938	0.026162	+	+	-0.393916	0.0148777			-0.114978	0.406313	7	7	7	46.9	46.9	46.9	22.649	662470000	A4SW82
344	A4SW83	A4SW83_POLAQ	Pnuc_0527	Uncharacterized protein	24.0341	24.0915	24.0241	24.727	23.9724	23.8533	18.7425	24.418	24.5879			-1.46714	0.487561			0.134303	0.65012			1.60144	0.455515	10	10	10	29.7	29.7	29.7	47.978	197440000	A4SW83
345	A4SW84	A4SW84_POLAQ	Pnuc_0528	TRAP dicarboxylate transporter-DctP subunit	28.9187	29.0145	28.8372	28.872	28.8097	28.6584	27.8443	28.3755	28.1469	+	+	-0.801212	0.00781086			-0.14347	0.153313	+		0.657742	0.0167796	26	26	26	73.3	73.3	73.3	39.692	4776900000	A4SW84
346	A4SW87	A4SW87_POLAQ	Pnuc_0531	Phospholipase/Carboxylesterase	23.118	23.1467	23.3174	24.5132	24.808	24.4846	24.6486	24.48	24.0912	+	+	1.21256	0.00234543	+	+	1.40791	0.000308512			0.195352	0.372545	5	5	5	41.6	41.6	41.6	23.891	219470000	A4SW87
347	A4SW89	A4SW89_POLAQ	Pnuc_0533	Uncharacterized protein	24.66	24.3649	24.1267	24.2418	24.5638	24.0988	18.7425	23.7943	23.2681			-2.44887	0.203088			-0.082379	0.710538			2.3665	0.215386	5	5	5	63.7	63.7	63.7	13.652	211560000	A4SW89
348	A4SW91	A4SW91_POLAQ	Pnuc_0535	SSS sodium solute transporter superfamily	18.7425	24.3733	24.8656	24.4804	18.7425	18.7425	18.7425	18.7425	24.5331			-1.98777	0.510343			-2.00532	0.505044			-0.0175502	0.995156	3	3	3	8	8	8	60.012	167300000	A4SW91
349	A4SW94	A4SW94_POLAQ	Pnuc_0538	Uncharacterized protein	24.3917	24.58	24.5014	24.6255	23.896	24.0652	18.7425	24.0946	23.2581			-2.45929	0.213302			-0.29546	0.263157			2.16383	0.266435	2	2	2	13.6	13.6	13.6	30.112	198060000	A4SW94
350	A4SW95	A4SW95_POLAQ	Pnuc_0539	Citryl-CoA lyase (EC 4.1.3.34)	28.0776	28.0583	28.0751	27.6236	27.9635	27.6556	26.2939	27.0433	27.196	+	+	-1.22587	0.0117223	+		-0.322726	0.0410004	+		0.903148	0.0391728	24	24	24	81.8	81.8	81.8	31.489	2413200000	A4SW95
351	A4SW96	A4SW96_POLAQ	Pnuc_0540	GCN5-related N-acetyltransferase	25.5131	25.8677	25.6412	24.9763	24.6083	24.8919	26.3445	24.9283	25.4804			-0.0896174	0.843289	+	+	-0.848499	0.00506197			-0.758882	0.150085	12	12	12	18.4	18.4	18.4	97.469	512120000	A4SW96
352	A4SW97	A4SW97_POLAQ	Pnuc_0541	Glutathione S-transferase, N-terminal domain protein	18.7425	20.0813	18.7425	21.7594	22.7669	23.246	18.7425	21.1194	21.2217			1.17242	0.273619	+	+	3.40199	0.00554306			2.22958	0.0726528	2	2	2	21.3	21.3	21.3	23.61	39224000	A4SW97
353	A4SW98	A4SW98_POLAQ	Pnuc_0542	Uncharacterized protein	24.8242	23.774	24.2137	23.5312	22.682	22.9241	18.7425	23.5869	22.6059			-2.62556	0.156998	+		-1.22485	0.0363596			1.40071	0.403295	3	3	3	48.7	48.7	48.7	16.512	138880000	A4SW98
354	A4SW99	A4SW99_POLAQ	Pnuc_0543	Protein tyrosine/serine phosphatase	23.3295	22.783	22.9112	18.7425	18.7425	18.7425	24.4161	24.6809	24.6698	+	+	1.58105	0.00105691	+	+	-4.2654	1.33046e-05	+	+	-5.84644	2.86889e-07	4	4	4	19	19	19	33.658	113100000	A4SW99
355	A4SWA3	A4SWA3_POLAQ	Pnuc_0547	Phytochelatin synthase, putative	24.0189	23.9474	23.7985	24.8457	24.5828	25.0293	24.0615	24.2866	24.094			0.22578	0.0776288	+	+	0.897662	0.00345398	+		0.671881	0.0103468	8	8	8	37.2	37.2	37.2	26.532	247360000	A4SWA3
356	A4SWA6	A4SWA6_POLAQ	Pnuc_0550	Secretory lipase	25.9843	25.2633	25.2407	26.4751	26.0102	26.1602	18.7425	24.9234	25.5856			-2.41229	0.333027			0.719066	0.0620897			3.13135	0.224827	4	4	4	17.8	17.8	17.8	46.418	613810000	A4SWA6
357	A4SWA7	A4SWA7_POLAQ	Pnuc_0551	Uncharacterized protein	25.1874	25.2555	25.2164	24.8204	24.9541	25.089	18.7425	23.9719	23.8424			-3.03413	0.152876	+		-0.265261	0.0295115			2.76887	0.183472	4	4	4	43.8	43.8	43.8	14.604	319250000	A4SWA7
358	A4SWA9	A4SWA9_POLAQ	Pnuc_0553	Pyruvate dehydrogenase (Cytochrome)	26.5623	26.2484	25.9083	24.7977	24.4164	24.8649	25.0202	24.8064	24.9801	+	+	-1.30409	0.00285364	+	+	-1.54668	0.00275485			-0.242585	0.19106	11	11	11	30.9	30.9	30.9	62.442	505870000	A4SWA9
359	A4SWB4	A4SWB4_POLAQ	Pnuc_0558	Uncharacterized protein	25.2682	25.63	25.8404	26.403	26.7296	26.1767	26.3456	25.9935	26.043			0.547807	0.0520109	+		0.856913	0.0208572			0.309106	0.187384	3	3	3	37.5	37.5	37.5	15.216	807490000	A4SWB4
360	A4SWC4	A4SWC4_POLAQ	Pnuc_0568	Uncharacterized protein	25.2682	25.4853	25.4609	25.6434	25.6426	25.5849	24.857	24.7172	25.1018	+		-0.512784	0.017642	+		0.218866	0.0373415	+		0.73165	0.00303531	11	11	11	20.9	20.9	20.9	52.322	490440000	A4SWC4
361	A4SWC6	A4SWC6_POLAQ	Pnuc_0570	Cation diffusion facilitator family transporter	22.4337	22.4874	22.3244	22.369	18.7425	22.1874	18.7425	22.34	22.472			-1.23033	0.371232			-1.31554	0.327621			-0.0852159	0.962388	3	3	3	12.1	12.1	12.1	32.194	54467000	A4SWC6
362	A4SWD2	A4SWD2_POLAQ	Pnuc_0578	Amidohydrolase 3	26.3793	26.3425	26.1961	26.3612	26.2664	26.5792	26.023	25.9625	25.8967	+	+	-0.345238	0.00665807			0.0963033	0.423642	+		0.441541	0.0113605	14	14	14	41.8	41.8	41.8	59.673	902090000	A4SWD2
363	A4SWD7	A4SWD7_POLAQ	Pnuc_0583	Uncharacterized protein	18.7425	18.7425	18.7425	18.7425	18.7425	18.7425	18.7425	22.9436	22.9495			2.80268	0.116117			0	1			-2.80268	0.116117	3	3	3	29.5	29.5	29.5	17.213	19898000	A4SWD7
364	A4SWE0	A4SWE0_POLAQ	Pnuc_0586	Cold-shock DNA-binding protein family	18.7425	18.7425	18.7425	22.0689	22.1965	22.2038	27.2049	28.309	27.8902	+	+	9.05889	9.47658e-06	+	+	3.4139	1.62114e-07	+	+	-5.64499	6.43205e-05	4	4	4	83.6	83.6	83.6	7.131	866770000	A4SWE0
365	A4SWE4	A4SWE4_POLAQ	Pnuc_0590	Uncharacterized protein	24.0648	23.6801	24.0346	25.2957	25.3172	24.8718	18.7425	24.8965	24.035			-1.36853	0.516976	+	+	1.23503	0.00291621			2.60356	0.248513	3	3	3	55.4	55.4	55.4	7.0292	292310000	A4SWE4
366	A4SWE5	A4SWE5_POLAQ	Pnuc_0591	Uncharacterized protein	26.4827	26.5269	26.6134	27.4766	27.8341	27.3884	26.9522	27.2563	27.0263	+	+	0.537249	0.00564889	+	+	1.02534	0.00192864	+		0.488089	0.041012	11	11	11	86	86	86	19.182	1674900000	A4SWE5
367	A4SWE6	A4SWE6_POLAQ	Pnuc_0592	D-isomer specific 2-hydroxyacid dehydrogenase, NAD-binding protein	28.4736	28.5396	28.1322	29.0139	28.447	28.9545	29.1228	29.0104	28.7794	+		0.589078	0.0219234			0.423328	0.126358			-0.165751	0.466801	19	19	19	64.1	64.1	64.1	35.831	5024200000	A4SWE6
368	A4SWE8	A4SWE8_POLAQ	Pnuc_0594	2-hydroxy-3-oxopropionate reductase (EC 1.1.1.60)	29.6076	29.5196	29.3638	28.5823	28.6044	28.6097	28.0292	28.47	28.2547	+	+	-1.24569	0.00103196	+	+	-0.898136	0.000234696			0.347553	0.05271	23	17	17	86.3	67.6	67.6	31.36	5526000000	A4SWE8
369	A4SWF6	A4SWF6_POLAQ	Pnuc_0602	Serine--glyoxylate transaminase (EC 2.6.1.45)	26.2158	26.2177	26.3571	25.9133	25.8529	26.1889	25.302	25.5622	25.5416	+	+	-0.794929	0.00114864			-0.278526	0.0701743	+		0.516403	0.0177702	11	11	11	45.2	45.2	45.2	42.797	751050000	A4SWF6
370	A4SWF8	A4SWF8_POLAQ	Pnuc_0604	DEAD/DEAH box helicase domain protein	23.7933	23.9754	23.6576	23.9012	24.2072	24.2715	24.5754	24.4068	24.7721	+	+	0.776014	0.00518513			0.317858	0.0961461	+		-0.458155	0.0421336	6	6	6	21.1	21.1	21.1	50.3	209040000	A4SWF8
371	A4SWG0	A4SWG0_POLAQ	Pnuc_0606	DNA polymerase III subunit alpha (EC 2.7.7.7)	21.0683	21.0259	21.0225	22.632	23.5939	22.1684	18.7425	23.4555	23.9465			1.00926	0.575799	+	+	1.75916	0.0138304			0.749898	0.683848	7	7	7	10	10	10	134.08	85602000	A4SWG0
372	A4SWG3	A4SWG3_POLAQ	Pnuc_0609	Glycosyl transferase, family 2	18.7425	18.7425	18.7425	23.6527	18.7425	24.6104	18.7425	18.7425	18.7425			0	1			3.59272	0.119248			3.59272	0.119248	2	2	2	15	15	15	28.495	105370000	A4SWG3
373	A4SWG4	A4SWG4_POLAQ	msbA, Pnuc_0610	Lipid A export ATP-binding/permease protein MsbA (EC 7.5.2.6)	25.4089	25.0796	24.9893	25.1569	24.8853	24.4109	24.2405	24.205	24.1107	+	+	-0.973871	0.0018637			-0.341589	0.247548	+		0.632282	0.046116	4	4	4	12.8	12.8	12.8	64.307	327520000	A4SWG4
374	A4SWG5	A4SWG5_POLAQ	Pnuc_0611	RNAse G (EC 3.1.4.-)	23.9525	24.316	23.7426	25.638	25.5514	25.5759	25.1525	25.3255	25.5232	+	+	1.33	0.00259626	+	+	1.58474	0.000728214			0.254737	0.0817757	13	13	13	39.6	39.6	39.6	54.8	417660000	A4SWG5
375	A4SWG8	A4SWG8_POLAQ	rsfS, Pnuc_0614	Ribosomal silencing factor RsfS	25.3945	25.4636	25.5604	25.9144	25.643	25.5851	25.8334	26.2083	26.0952	+	+	0.572841	0.00907619			0.241339	0.0981711			-0.331502	0.0922787	6	6	6	76.7	76.7	76.7	14.361	636270000	A4SWG8
376	A4SWH0	A4SWH0_POLAQ	hemF, Pnuc_0616	Oxygen-dependent coproporphyrinogen-III oxidase (CPO) (Coprogen oxidase) (Coproporphyrinogenase) (EC 1.3.3.3)	22.1529	22.4372	18.7425	22.6641	24.2883	23.1972	24.3817	23.5819	24.8213			3.15075	0.0640878			2.27234	0.150426			-0.878408	0.217085	5	5	5	26.8	26.8	26.8	35.678	136620000	A4SWH0
377	A4SWH1	A4SWH1_POLAQ	purD, Pnuc_0617	Phosphoribosylamine--glycine ligase (EC 6.3.4.13) (GARS) (Glycinamide ribonucleotide synthetase) (Phosphoribosylglycinamide synthetase)	28.9185	28.714	28.8246	28.504	28.835	28.7358	27.9632	28.3679	28.4041	+		-0.573985	0.02			-0.127441	0.328023			0.446543	0.060306	26	26	26	84.5	84.5	84.5	45.369	4656900000	A4SWH1
378	A4SWH2	Y618_POLAQ	Pnuc_0618	Probable transcriptional regulatory protein Pnuc_0618	23.4571	23.3715	23.093	24.1363	23.6067	23.8368	23.7151	24.5731	24.2468	+		0.871145	0.0332266	+		0.552755	0.0428151			-0.318389	0.338713	6	6	6	31.4	31.4	31.4	25.97	166520000	A4SWH2
379	A4SWH3	A4SWH3_POLAQ	Pnuc_0619	Uncharacterized protein	18.7425	18.7425	18.7425	24.2064	24.7186	18.7425	18.7425	24.4526	24.1655			3.71103	0.116381			3.81334	0.116913			0.102306	0.971227	5	5	5	22.2	22.2	22.2	30.626	119220000	A4SWH3
380	A4SWH4	A4SWH4_POLAQ	Pnuc_0620	Transcriptional regulator, LysR family	23.2486	23.3633	23.707	23.7181	23.4707	23.1098	18.7425	23.2463	24.1334			-1.39888	0.450503			-0.00677045	0.977332			1.39211	0.453445	6	6	6	27.2	27.2	27.2	34.754	123000000	A4SWH4
381	A4SWH7	A4SWH7_POLAQ	pepA, Pnuc_0623	Probable cytosol aminopeptidase (EC 3.4.11.1) (Leucine aminopeptidase) (LAP) (EC 3.4.11.10) (Leucyl aminopeptidase)	28.0179	27.9764	27.9034	28.2166	27.9619	27.987	27.9822	27.9312	27.9138			-0.0234973	0.581627			0.0892995	0.366083			0.112797	0.24862	26	26	26	58.4	58.4	58.4	57.278	2969700000	A4SWH7
382	A4SWH8	A4SWH8_POLAQ	Pnuc_0624	DNA polymerase III chi subunit, HolC	23.2643	23.127	23.1077	24.0009	23.8763	23.8674	24.1643	23.7562	24.4761	+	+	0.96588	0.0107424	+	+	0.748549	0.000333877			-0.217331	0.364935	3	3	3	25.2	25.2	25.2	17.356	163850000	A4SWH8
383	A4SWI2	A4SWI2_POLAQ	Pnuc_0628	TRAP dicarboxylate transporter-DctP subunit	28.7031	28.7629	28.6319	28.8129	28.9251	28.7927	28.2691	28.5976	28.3529			-0.29276	0.0501821			0.144252	0.0614288	+		0.437011	0.0149584	23	23	23	76.2	76.2	76.2	37.609	4848600000	A4SWI2
384	A4SWI5	A4SWI5_POLAQ	Pnuc_0631	AMP-dependent synthetase and ligase	26.0217	26.3161	25.5006	25.7259	25.0454	25.4926	25.2686	25.5083	25.3049			-0.585541	0.0790384			-0.524822	0.166737			0.0607198	0.78986	10	10	10	33.3	33.3	33.3	55.847	572190000	A4SWI5
385	A4SWI7	A4SWI7_POLAQ	Pnuc_0633	Uncharacterized protein	27.1009	27.1146	27.0148	27.3055	27.3442	27.3433	27.1395	26.9334	27.152			-0.00180244	0.982549	+	+	0.254253	0.00166058	+		0.256055	0.0236829	4	4	4	55.5	55.5	55.5	12.77	1700900000	A4SWI7
386	A4SWI8	A4SWI8_POLAQ	Pnuc_0634	Uncharacterized protein	26.086	25.6524	25.8438	25.2666	25.2328	25.3096	24.833	24.7728	24.9041	+	+	-1.02411	0.00144774	+	+	-0.591033	0.00973957	+	+	0.433072	0.000596812	5	5	5	53.7	53.7	53.7	10.519	489960000	A4SWI8
387	A4SWI9	A4SWI9_POLAQ	Pnuc_0635	TonB-dependent receptor, plug	25.0515	25.0319	24.8832	25.4268	25.4469	25.3116	25.6648	25.0457	25.0906			0.278154	0.248787	+	+	0.406193	0.00390355			0.128039	0.563759	7	7	7	20	20	20	76.382	444850000	A4SWI9
388	A4SWJ0	A4SWJ0_POLAQ	Pnuc_0636	Cyclic nucleotide-binding protein	24.737	25.1423	25.2545	24.8993	24.5068	24.908	25.4203	25.2598	25.2491			0.265106	0.186852			-0.273218	0.25432	+		-0.538324	0.0198958	4	4	4	17.6	17.6	17.6	23.871	388480000	A4SWJ0
389	A4SWJ1	A4SWJ1_POLAQ	Pnuc_0637	Thiamine pyrophosphate enzyme TPP binding domain protein	27.3901	27.1868	27.2491	26.7666	26.997	26.9108	26.4825	27.338	26.7429			-0.420863	0.181127	+	+	-0.383848	0.0130947			0.0370159	0.894458	15	15	15	41.5	41.5	41.5	60.571	1540200000	A4SWJ1
390	A4SWJ2	A4SWJ2_POLAQ	frc, Pnuc_0638	Formyl-CoA:oxalate CoA-transferase (FCOCT) (EC 2.8.3.16) (Formyl-coenzyme A transferase) (Formyl-CoA transferase)	28.5003	27.7452	27.7112	28.6299	28.2982	28.5773	29.0868	28.5501	29.3966	+		1.0256	0.0453505			0.516221	0.136204			-0.509378	0.129947	29	29	28	72.4	72.4	70.7	45.592	4512300000	A4SWJ2
391	A4SWJ4	A4SWJ4_POLAQ	frc, Pnuc_0640	Formyl-CoA:oxalate CoA-transferase (FCOCT) (EC 2.8.3.16) (Formyl-coenzyme A transferase) (Formyl-CoA transferase)	27.9579	27.9454	27.8848	27.9456	28.2422	28.2311	27.6017	28.0024	27.6726			-0.170484	0.245961			0.210229	0.102552			0.380713	0.0724551	11	11	9	37.1	37.1	33.5	45.749	2953800000	A4SWJ4
392	A4SWJ5	A4SWJ5_POLAQ	Pnuc_0641	Methionyl-tRNA formyltransferase (EC 2.1.2.9)	27.2677	27.2609	27.211	26.9574	27.2679	27.2467	26.1229	26.6807	26.7107	+		-0.741778	0.018087			-0.0891851	0.430243	+		0.652593	0.0390086	13	13	13	69	69	69	33.459	1534200000	A4SWJ5
393	A4SWJ7	A4SWJ7_POLAQ	Pnuc_0643	Penicillin amidase, Cysteine peptidase, MEROPS family C59 (EC 3.5.1.11)	25.8439	25.8062	25.5472	28.8344	29.0684	28.9132	28.3566	27.8999	28.3687	+	+	2.47593	0.000162824	+	+	3.20625	1.01343e-05	+		0.730313	0.0124077	20	20	20	75.5	75.5	75.5	40.948	3520800000	A4SWJ7
394	A4SWJ8	PANC_POLAQ	panC, Pnuc_0644	Pantothenate synthetase (PS) (EC 6.3.2.1) (Pantoate--beta-alanine ligase) (Pantoate-activating enzyme)	23.743	23.1314	23.4945	24.9116	25.7884	25.4202	25.4221	24.5554	25.1084	+	+	1.57235	0.00707237	+	+	1.91709	0.00347772			0.344743	0.391158	9	9	9	29	29	29	32.024	346320000	A4SWJ8
395	A4SWK1	A4SWK1_POLAQ	metG, Pnuc_0647	Methionine--tRNA ligase (EC 6.1.1.10) (Methionyl-tRNA synthetase) (MetRS)	26.3569	25.7903	25.8305	25.4433	25.8357	25.9852	25.5129	25.7363	25.5528			-0.39191	0.114931			-0.237818	0.384553			0.154092	0.429819	12	12	12	39	39	39	63.343	665280000	A4SWK1;B1XVH5
396	A4SWK2	A4SWK2_POLAQ	fdhD, Pnuc_0648	Sulfur carrier protein FdhD	23.3935	23.5077	23.4149	24.2938	24.3298	24.1615	24.189	24.3429	24.5834	+	+	0.93303	0.00147611	+	+	0.822975	0.000186559			-0.110055	0.430633	4	4	4	18.8	18.8	18.8	30.468	197910000	A4SWK2
397	A4SWK3	A4SWK3_POLAQ	dcd, Pnuc_0649	dCTP deaminase (EC 3.5.4.13) (Deoxycytidine triphosphate deaminase)	26.36	26.1391	26.2086	26.2153	25.8609	26.0504	25.7549	26.2592	26.5094			-0.0613486	0.803912			-0.193658	0.185887			-0.132309	0.616959	7	7	7	33	33	33	20.961	845960000	A4SWK3;B1XVH3
398	A4SWK5	A4SWK5_POLAQ	Pnuc_0651	Lysine decarboxylase (EC 4.1.1.18)	28.8205	28.4583	28.3599	27.8452	27.62	27.8249	27.2601	27.7804	27.6073	+	+	-0.996946	0.00860557	+	+	-0.782864	0.00763607			0.214082	0.274141	26	26	26	49.7	49.7	49.7	85.714	3063900000	A4SWK5;B1XVH2
399	A4SWK6	PAND_POLAQ	panD, Pnuc_0652	Aspartate 1-decarboxylase (EC 4.1.1.11) (Aspartate alpha-decarboxylase) [Cleaved into: Aspartate 1-decarboxylase beta chain; Aspartate 1-decarboxylase alpha chain]	26.197	26.4587	26.5521	26.2241	26.3813	26.328	25.5045	25.8786	25.7966	+	+	-0.676006	0.012187			-0.0914548	0.474055	+		0.584551	0.00884342	4	4	4	37.5	37.5	37.5	13.232	866610000	A4SWK6
400	A4SWK9	ARLY_POLAQ	argH, Pnuc_0655	Argininosuccinate lyase (ASAL) (EC 4.3.2.1) (Arginosuccinase)	28.5565	28.5652	28.5584	27.9379	27.2965	27.7523	27.9215	27.9358	27.9789	+	+	-0.614644	3.8624e-06	+	+	-0.89784	0.00922942			-0.283196	0.212924	19	19	19	51.5	51.5	51.5	52.029	3158700000	A4SWK9;B1XVG9
401	A4SWL0	A4SWL0_POLAQ	hemC, Pnuc_0656	Porphobilinogen deaminase (PBG) (EC 2.5.1.61) (Hydroxymethylbilane synthase) (HMBS) (Pre-uroporphyrinogen synthase)	26.2478	25.4357	25.8248	25.8031	26.06	26.1325	24.5691	25.1393	25.2454			-0.851497	0.0538083			0.162425	0.558608	+		1.01392	0.0120661	10	10	10	51.1	51.1	51.1	35.062	628160000	A4SWL0
402	A4SWL1	A4SWL1_POLAQ	Pnuc_0657	Uroporphyrinogen-III synthase (EC 4.2.1.75)	21.1903	21.0891	21.7637	23.7039	23.7985	23.8152	22.5991	23.3807	23.9557	+	+	1.96417	0.0116307	+	+	2.42484	0.000338873			0.460667	0.307943	4	4	4	25.2	25.2	25.2	30.414	109200000	A4SWL1
403	A4SWL3	A4SWL3_POLAQ	Pnuc_0659	DEAD/DEAH box helicase domain protein	26.9157	26.6112	26.6183	27.9322	27.5506	27.7411	29.4301	29.1019	29.3456	+	+	2.57747	5.19615e-05	+	+	1.02624	0.00232963	+	+	-1.55123	0.00046464	22	22	9	67.8	67.8	38.8	52.887	3541600000	A4SWL3
404	A4SWL5	A4SWL5_POLAQ	Pnuc_0661	Aldehyde dehydrogenase	25.4326	25.4707	25.5134	25.3598	25.4449	25.4166	25.8963	25.755	25.8161	+	+	0.350226	0.00174736			-0.065134	0.129627	+	+	-0.41536	0.000978103	8	8	8	30.3	30.3	30.3	51.451	562660000	A4SWL5
405	A4SWL7	PDXH_POLAQ	pdxH, Pnuc_0663	Pyridoxine/pyridoxamine 5'-phosphate oxidase (EC 1.4.3.5) (PNP/PMP oxidase) (PNPOx) (Pyridoxal 5'-phosphate synthase)	27.7032	27.5488	27.6762	27.7458	28.3301	28.0874	27.9572	27.7491	27.5144			0.097484	0.514562			0.411709	0.0794872			0.314225	0.213008	10	10	10	74.9	74.9	74.9	24.225	2734500000	A4SWL7
406	A4SWL8	A4SWL8_POLAQ	Pnuc_0664	UBA/THIF-type NAD/FAD binding protein	23.2775	23.2377	18.7425	24.4493	23.8203	24.4777	24.2888	24.322	23.9323			2.42847	0.183116			2.49651	0.175911			0.0680383	0.79756	4	4	4	34	34	34	27.555	173290000	A4SWL8
407	A4SWL9	A4SWL9_POLAQ	Pnuc_0665	Amino acid/polyamine/organocation transporter, APC superfamily	25.7781	26.039	26.11	25.5063	25.4038	25.343	26.4572	24.6881	25.4892			-0.430845	0.455003	+	+	-0.557963	0.00748993			-0.127118	0.816734	4	4	4	13.3	13.3	13.3	50.501	613030000	A4SWL9
408	A4SWM0	A4SWM0_POLAQ	Pnuc_0666	Alanine dehydrogenase (EC 1.4.1.1)	30.3397	30.3011	30.3276	31.9797	31.7588	31.8624	33.9241	32.9406	33.3507	+	+	3.08234	0.000417044	+	+	1.54419	1.84204e-05	+		-1.53815	0.0062413	30	30	30	82.3	82.3	82.3	39.538	60957000000	A4SWM0
409	A4SWM2	A4SWM2_POLAQ	Pnuc_0668	Aminopeptidase N	28.1777	27.9595	27.9341	27.7409	27.7748	27.8736	27.25	27.6713	27.4112	+		-0.579627	0.0161835			-0.227353	0.0591439			0.352274	0.0524342	25	25	17	42.1	42.1	30.5	98.488	2583400000	A4SWM2
410	A4SWM3	F16PA_POLAQ	fbp, Pnuc_0669	Fructose-1,6-bisphosphatase class 1 (FBPase class 1) (EC 3.1.3.11) (D-fructose-1,6-bisphosphate 1-phosphohydrolase class 1)	18.7425	24.2109	24.8125	18.7425	24.2413	24.7461	18.7425	24.5778	23.4203			-0.341737	0.90284			-0.0119654	0.996707			0.329772	0.906004	5	5	5	32.8	32.8	32.8	36.267	223740000	A4SWM3
411	A4SWM4	A4SWM4_POLAQ	Pnuc_0670	Cyanophycin synthetase	25.3003	25.5191	25.3854	25.8099	25.565	25.6494	27.0743	26.3716	26.6492	+	+	1.29678	0.0037453	+		0.273134	0.0466065	+		-1.02365	0.00912917	16	16	16	36.6	36.6	36.6	91.976	750740000	A4SWM4
412	A4SWM5	A4SWM5_POLAQ	Pnuc_0671	Cyanophycin synthetase	25.6323	25.8203	25.7794	25.9166	25.7452	25.6945	26.5398	26.3279	26.8355	+	+	0.823733	0.00643716			0.0414454	0.662791	+		-0.782288	0.00842866	11	11	11	23.7	23.7	23.7	79.118	790110000	A4SWM5
413	A4SWM6	A4SWM6_POLAQ	Pnuc_0672	ABC transporter related protein	26.8377	26.6476	26.516	25.8272	25.7624	25.8537	25.9144	26.1713	26.254	+		-0.55385	0.0161332	+	+	-0.852679	0.000932777	+		-0.298829	0.047572	9	9	9	18.1	18.1	18.1	86.382	885290000	A4SWM6
414	A4SWM7	A4SWM7_POLAQ	Pnuc_0673	DUF1854 domain-containing protein	24.1973	24.2804	24.5673	23.6948	23.8692	24.11	18.7425	24.5116	23.6445			-2.04878	0.318469	+		-0.456977	0.0499049			1.59181	0.426485	3	3	3	37.6	37.6	37.6	17.596	193150000	A4SWM7
415	A4SWN0	A4SWN0_POLAQ	Pnuc_0676	TonB-dependent receptor	26.2932	26.3524	26.0094	25.2789	26.2391	26.0553	24.2161	25.0705	25.3979	+		-1.32351	0.0228001			-0.360586	0.313087			0.962924	0.103905	11	11	11	30.6	30.6	30.6	78.544	674430000	A4SWN0
416	A4SWN1	A4SWN1_POLAQ	Pnuc_0677	Glycosyl hydrolase, BNR repeat protein	26.8352	26.7329	26.8167	26.3138	26.8324	26.6483	26.2404	26.7178	26.5002			-0.308786	0.0945692			-0.196738	0.273259			0.112048	0.613978	14	14	14	39.8	39.8	39.8	44.663	1184200000	A4SWN1
417	A4SWN2	A4SWN2_POLAQ	Pnuc_0678	Redoxin domain protein	25.0808	24.9604	24.9555	24.5284	24.3164	24.0833	18.7425	24.9709	24.5363			-2.24902	0.325417	+	+	-0.689536	0.00693323			1.55948	0.481504	5	5	5	50.6	50.6	50.6	17.888	275530000	A4SWN2
418	A4SWN3	A4SWN3_POLAQ	Pnuc_0679	Uncharacterized protein	27.3682	27.2844	27.3204	30.7354	30.8246	30.7881	30.4104	29.8738	30.3751	+	+	2.8955	7.81052e-05	+	+	3.45839	6.65303e-08	+		0.562895	0.0325042	13	13	13	77.3	77.3	77.3	15.584	12764000000	A4SWN3
419	A4SWN4	ILVD_POLAQ	ilvD, Pnuc_0680	Dihydroxy-acid dehydratase (DAD) (EC 4.2.1.9)	30.5741	30.4425	30.415	30.4607	30.6746	30.4597	30.3135	30.1084	30.2493	+		-0.253451	0.0313725			0.0544961	0.563769	+		0.307947	0.0303162	28	28	28	59.8	59.8	59.8	59.5	16259000000	A4SWN4
420	A4SWN7	A4SWN7_POLAQ	Pnuc_0683	Nitrogen regulatory protein P-II	28.262	28.3185	28.2385	28.3114	28.5416	28.4633	28.4581	28.0693	28.4025			0.0369975	0.779753			0.16579	0.0815648			0.128792	0.40637	9	9	8	83.9	83.9	74.1	12.166	3847500000	A4SWN7
421	A4SWN8	A4SWN8_POLAQ	nadE, Pnuc_0684	Glutamine-dependent NAD(+) synthetase (EC 6.3.5.1) (NAD(+) synthase [glutamine-hydrolyzing])	25.7543	25.7057	25.4818	25.2804	25.3448	25.5166	24.9413	25.276	25.3639	+		-0.45352	0.0419204			-0.266686	0.071704			0.186834	0.271977	9	9	9	36.2	36.2	36.2	58.844	505120000	A4SWN8
422	A4SWN9	A4SWN9_POLAQ	ppa, Pnuc_0685	Inorganic pyrophosphatase (EC 3.6.1.1) (Pyrophosphate phospho-hydrolase) (PPase)	31.0084	30.9345	30.95	30.8385	30.7082	30.8713	30.4481	30.4493	30.5832	+	+	-0.470771	0.00071873	+		-0.158321	0.0442751	+		0.31245	0.00958312	14	14	14	88.2	88.2	88.2	20.076	20712000000	A4SWN9
423	A4SWP2	A4SWP2_POLAQ	vapC, Pnuc_0688	Ribonuclease VapC (RNase VapC) (EC 3.1.-.-) (Toxin VapC)	24.501	24.7383	25.1769	24.3633	25.2272	24.9969	23.6905	24.3637	24.4205			-0.647118	0.102619			0.0571143	0.86921			0.704233	0.113641	4	4	4	63.6	63.6	63.6	14.965	312350000	A4SWP2
424	A4SWP3	A4SWP3_POLAQ	Pnuc_0689	Thioredoxin reductase (EC 1.8.1.9)	28.5211	28.335	28.2343	27.9705	28.0047	27.8558	27.4257	28.2596	27.5429			-0.620735	0.0860249	+	+	-0.419758	0.0116593			0.200977	0.489645	13	13	2	54.7	54.7	19.8	33.962	3111400000	A4SWP3
425	A4SWP4	A4SWP4_POLAQ	Pnuc_0690	DNA translocase FtsK	24.9024	25.0385	25.286	24.6031	23.5747	24.304	18.7425	23.4769	23.6275			-3.12669	0.123697	+		-0.915057	0.0482036			2.21164	0.246992	11	11	11	25.5	25.5	25.5	84.907	246320000	A4SWP4;B1XVE3
426	A4SWP5	A4SWP5_POLAQ	lolA, Pnuc_0691	Outer-membrane lipoprotein carrier protein	25.4548	25.6331	25.3898	25.6348	26.144	26.2122	25.0742	24.4873	25.5791			-0.445695	0.240669			0.50442	0.0618918			0.950115	0.0595459	10	10	10	58.6	58.6	58.6	25.091	584510000	A4SWP5
427	A4SWP6	SYS_POLAQ	serS, Pnuc_0692	Serine--tRNA ligase (EC 6.1.1.11) (Seryl-tRNA synthetase) (SerRS) (Seryl-tRNA(Ser/Sec) synthetase)	29.0009	28.9352	28.9025	28.8826	29.1923	28.8461	28.5491	28.6236	28.5134	+	+	-0.384153	0.000905832			0.027523	0.820426	+		0.411676	0.0228593	23	23	12	74.3	74.3	53.2	48.263	5446200000	A4SWP6
428	A4SWQ0	A4SWQ0_POLAQ	Pnuc_0696	Amidohydrolase	28.6957	28.8186	28.6889	28.7738	28.6346	28.6506	28.1493	28.6334	28.3585			-0.353999	0.0728749			-0.0480665	0.474201			0.305933	0.105723	16	16	16	54.5	54.5	54.5	48.254	4624100000	A4SWQ0
429	A4SWQ1	A4SWQ1_POLAQ	Pnuc_0697	Penicillin amidase, Cysteine peptidase, MEROPS family C59 (EC 3.5.1.11)	28.6681	28.6186	28.5852	28.4526	28.4373	28.3709	28.4808	27.9331	28.3414			-0.372215	0.0885196	+	+	-0.203733	0.00423293			0.168482	0.368148	15	15	15	71	71	71	36.135	4119600000	A4SWQ1
430	A4SWQ3	A4SWQ3_POLAQ	Pnuc_0699	Exonuclease, RNase T and DNA polymerase III	23.8953	23.3627	23.2594	24.1933	24.2831	24.4253	18.7425	24.4378	23.9843			-1.11757	0.576026	+		0.794783	0.0188466			1.91235	0.354733	3	3	3	33	33	33	24.321	196790000	A4SWQ3
431	A4SWQ4	A4SWQ4_POLAQ	dnaX, Pnuc_0700	DNA polymerase III subunit gamma/tau (EC 2.7.7.7)	27.2659	27.3519	27.3057	27.3132	26.7884	27.197	27.2703	27.475	27.526			0.115963	0.230111			-0.208274	0.2656			-0.324237	0.141398	25	25	25	65.8	65.8	65.8	59.22	1862800000	A4SWQ4;B1XU62
432	A4SWQ5	Y701_POLAQ	Pnuc_0701	Nucleoid-associated protein Pnuc_0701	26.7777	26.4147	26.6068	26.6168	26.9628	27.177	26.0976	26.7563	26.3534			-0.197286	0.417678			0.319132	0.175272			0.516418	0.109567	10	10	10	92.5	92.5	92.5	11.407	1218000000	A4SWQ5;B1XU63
433	A4SWQ6	RECR_POLAQ	recR, Pnuc_0702	Recombination protein RecR	23.3602	23.6538	23.3115	24.3113	23.9299	23.9344	18.7425	25.3489	25.3531			-0.293662	0.900502	+		0.616702	0.0203839			0.910364	0.701063	4	4	4	38.7	38.7	38.7	22.108	225010000	A4SWQ6;B1XU64
434	A4SWR2	A4SWR2_POLAQ	Pnuc_0708	Uncharacterized protein	27.0127	26.9018	26.9833	27.3714	27.2392	27.142	27.9617	27.5512	28.1324	+	+	0.915847	0.00645022	+		0.284922	0.0185192	+		-0.630925	0.0269406	6	6	6	37.8	37.8	37.8	28.53	1990200000	A4SWR2;B1XVC8
435	A4SWR3	A4SWR3_POLAQ	Pnuc_0709	Uncharacterized protein	28.5744	28.5306	28.7027	28.9945	29.6497	29.3178	28.6003	28.3823	28.5002			-0.108309	0.25446	+		0.718089	0.021528	+		0.826398	0.0143106	11	11	11	90.3	90.3	90.3	8.5108	5677600000	A4SWR3
436	A4SWR5	A4SWR5_POLAQ	Pnuc_0711	AsmA family protein	26.3411	26.5084	26.3605	26.6466	26.7455	26.5496	26.1625	26.0016	26.419			-0.208961	0.189999	+		0.2439	0.0344472	+		0.452861	0.0278354	9	9	9	21.8	21.8	21.8	63.868	1029500000	A4SWR5
437	A4SWR8	A4SWR8_POLAQ	Pnuc_0714	Luciferase family protein	24.52	24.2305	23.9202	24.9243	24.6897	24.8504	24.8822	25.196	24.9216	+		0.776381	0.0176183	+		0.597918	0.0327188			-0.178463	0.212948	7	7	7	53.7	53.7	53.7	36.636	310210000	A4SWR8
438	A4SWS0	A4SWS0_POLAQ	Pnuc_0716	YaeQ family protein	18.7425	18.7425	18.7425	23.3144	18.7425	23.8235	18.7425	18.7425	23.84			1.69917	0.373901			3.21762	0.117222			1.51845	0.552511	2	2	2	18.1	18.1	18.1	20.561	98561000	A4SWS0
439	A4SWS1	A4SWS1_POLAQ	Pnuc_0717	FAD dependent oxidoreductase	24.8787	24.7518	24.698	25.1838	24.9442	25.0954	18.7425	24.8864	24.7347			-1.98832	0.381506	+		0.29829	0.02765			2.28661	0.321816	7	7	7	33	33	33	58.393	327020000	A4SWS1
440	A4SWS4	A4SWS4_POLAQ	Pnuc_0720	Putative ATP-ase	18.7425	18.7425	21.7118	21.6983	22.3856	22.5079	18.7425	18.7425	22.7038			0.330687	0.85095			2.46502	0.0732707			2.13434	0.187539	2	2	2	22.2	22.2	22.2	22.792	50425000	A4SWS4
441	A4SWS5	A4SWS5_POLAQ	Pnuc_0721	ABC transporter related protein	18.7425	18.7425	18.7425	18.7425	18.7425	22.9703	18.7425	23.9005	24.3597			3.59173	0.116838			1.40925	0.373901			-2.18248	0.393904	6	6	4	17.7	17.7	9.1	71.417	71215000	A4SWS5
442	A4SWS6	A4SWS6_POLAQ	Pnuc_0722	Uncharacterized protein	26.58	26.4653	25.7721	25.7071	26.063	25.719	24.3988	25.7729	25.7769			-0.956238	0.141808			-0.442765	0.186515			0.513474	0.338995	5	5	5	86.1	86.1	86.1	11.285	715710000	A4SWS6
443	A4SWS7	A4SWS7_POLAQ	Pnuc_0723	Heat shock protein DnaJ domain protein	28.9894	28.7101	28.7871	28.2896	28.2904	28.2768	27.5214	28.2798	27.8748	+		-0.936864	0.0161712	+	+	-0.543281	0.00286639			0.393583	0.146922	24	24	24	68.7	68.7	68.7	35.545	3970400000	A4SWS7
444	A4SWS9	A4SWS9_POLAQ	Pnuc_0725	Pirin domain protein	28.1266	27.9194	27.98	27.6326	27.5743	27.6615	27.0737	27.4365	27.4901	+	+	-0.675233	0.00950811	+	+	-0.385887	0.00442202			0.289347	0.0957296	12	12	12	88	88	88	25.464	2431100000	A4SWS9
445	A4SWT2	A4SWT2_POLAQ	Pnuc_0728	Sulfide dehydrogenase (Flavocytochrome), flavoprotein subunit (EC 1.8.2.-)	27.7096	27.5165	27.5479	27.3026	27.1159	27.2814	25.8365	26.9765	26.5932	+		-1.12258	0.029945	+	+	-0.358	0.0130588			0.764584	0.087811	13	13	13	43.4	43.4	43.4	45.239	1737400000	A4SWT2
446	A4SWT4	A4SWT4_POLAQ	Pnuc_0730	Oligopeptidase A, Metallo peptidase, MEROPS family M03A (EC 3.4.24.70)	29.1807	29.133	29.2126	28.9788	29.3406	29.177	28.8121	28.9957	29.0231	+		-0.231819	0.0298442			-0.0099589	0.9304			0.22186	0.147626	28	28	27	62.1	62.1	60.9	78.898	6511600000	A4SWT4
447	A4SWT5	FOLD_POLAQ	folD, Pnuc_0731	Bifunctional protein FolD [Includes: Methylenetetrahydrofolate dehydrogenase (EC 1.5.1.5); Methenyltetrahydrofolate cyclohydrolase (EC 3.5.4.9)]	27.6207	27.3479	27.1774	27.2999	27.3993	27.533	27.0475	27.093	27.0852			-0.306782	0.0774391			0.0287711	0.85308	+		0.335553	0.00825548	11	11	11	66.2	66.2	66.2	29.834	1879500000	A4SWT5
448	A4SWT6	A4SWT6_POLAQ	Pnuc_0732	Two component transcriptional regulator, LuxR family	26.0514	26.6984	26.3253	26.9715	26.1804	26.8711	26.821	27.3754	27.0941	+		0.738464	0.0401229			0.31597	0.367697			-0.422494	0.226274	8	8	8	49.8	49.8	49.8	23.799	1227600000	A4SWT6
449	A4SWT7	A4SWT7_POLAQ	Pnuc_0733	PAS/PAC sensor signal transduction histidine kinase (EC 2.7.13.3)	22.651	22.6709	22.7239	23.2535	23.0389	23.3952	18.7425	23.135	23.6218			-0.848852	0.61346	+	+	0.547262	0.00664601			1.39611	0.420068	8	8	8	17.6	17.6	17.6	94.973	122060000	A4SWT7
450	A4SWT8	A4SWT8_POLAQ	Pnuc_0734	Pyruvate dehydrogenase E1 component (EC 1.2.4.1)	30.9717	30.8992	30.8985	30.5406	30.3182	30.4776	30.7301	30.7364	30.7723	+	+	-0.17683	0.00306044	+	+	-0.47768	0.00247565	+		-0.300851	0.0111688	54	54	30	63.7	63.7	38.4	100.9	19484000000	A4SWT8
451	A4SWT9	A4SWT9_POLAQ	Pnuc_0735	Acetyltransferase component of pyruvate dehydrogenase complex (EC 2.3.1.12)	29.8519	29.8584	29.8164	29.106	28.8984	28.8598	29.3134	29.5694	29.3369	+	+	-0.435657	0.00622967	+	+	-0.887474	0.000332845	+		-0.451817	0.0156295	33	33	33	71	71	71	55.913	8020300000	A4SWT9
452	A4SWU0	A4SWU0_POLAQ	Pnuc_0736	Dihydrolipoyl dehydrogenase (EC 1.8.1.4)	29.4174	29.2766	29.414	28.7299	28.4213	28.5953	29.0413	28.9657	29.1137	+	+	-0.329093	0.00643425	+	+	-0.78714	0.00144287	+		-0.458047	0.0098395	24	24	24	56.9	56.9	56.9	62.145	6012800000	A4SWU0
453	A4SWU1	A4SWU1_POLAQ	Pnuc_0737	Phasin family protein	30.3365	30.1755	30.1507	29.6516	29.8465	29.8657	30.5357	30.1943	30.1749			0.0806929	0.570794	+	+	-0.432927	0.0085254	+		-0.51362	0.0193368	22	22	22	87.5	87.5	87.5	19.841	12918000000	A4SWU1
454	A4SWU3	A4SWU3_POLAQ	Pnuc_0739	Murein-DD-endopeptidase, Serine peptidase, MEROPS family S11	23.2321	23.7001	23.5059	24.8087	24.6108	24.7085	24.9102	24.7975	25.0206	+	+	1.43006	0.000680179	+	+	1.22996	0.00112371			-0.2001	0.080813	5	5	5	27.8	27.8	27.8	37.645	264340000	A4SWU3
455	A4SWU5	PYRD_POLAQ	pyrD, Pnuc_0741	Dihydroorotate dehydrogenase (quinone) (EC 1.3.5.2) (DHOdehase) (DHOD) (DHODase) (Dihydroorotate oxidase)	24.477	24.4309	23.9194	24.0533	24.3577	24.3855	18.7425	23.3641	18.7425			-3.99275	0.0616831			-0.0102914	0.962902			3.98246	0.0613948	4	4	4	22.1	22.1	22.1	37.461	188740000	A4SWU5
456	A4SWU9	A4SWU9_POLAQ	Pnuc_0745	Anthranilate synthase component I and chorismate binding protein	23.7531	23.4352	23.4765	23.7892	23.8287	23.7947	23.6351	23.6242	24.0092			0.201258	0.27986			0.249261	0.0682897			0.0480029	0.724991	4	4	4	15	15	15	66.355	155060000	A4SWU9
457	A4SWV0	A4SWV0_POLAQ	Pnuc_0746	Peptidyl-prolyl cis-trans isomerase (PPIase) (EC 5.2.1.8)	29.5189	29.4746	29.3441	30.0464	30.0752	30.0441	29.3778	29.5008	29.2786			-0.060105	0.508806	+	+	0.609367	0.000336505	+	+	0.669472	0.000502121	16	16	16	83.2	83.2	83.2	20.551	9758500000	A4SWV0
458	A4SWV1	A4SWV1_POLAQ	Pnuc_0747	DSBA oxidoreductase	22.4574	22.7058	22.161	18.7425	23.5231	22.8883	18.7425	21.6791	18.7425			-2.72002	0.0517216			-0.723429	0.656312			1.99659	0.327231	3	3	3	19.7	19.7	19.7	23.669	62651000	A4SWV1
459	A4SWV4	A4SWV4_POLAQ	Pnuc_0750	3-hydroxybutyryl-CoA dehydrogenase (EC 1.1.1.157)	26.7009	26.7719	27.3019	26.4502	26.8215	26.8625	26.1711	26.0464	26.2871	+		-0.756718	0.019998			-0.213505	0.406821	+		0.543212	0.0215938	7	7	7	39.4	39.4	39.4	30.527	1208600000	A4SWV4
460	A4SWV5	A4SWV5_POLAQ	Pnuc_0751	Glutathione S-transferase, N-terminal domain protein	24.643	23.2171	18.7425	18.7425	18.7425	18.7425	18.7425	22.761	18.7425			-2.11886	0.395008			-3.45836	0.123574			-1.3395	0.373901	3	3	3	19.8	19.8	19.8	27.788	136760000	A4SWV5
461	A4SWV6	A4SWV6_POLAQ	Pnuc_0752	2-keto-4-methylthiobutyrate aminotransferase apoenzyme (EC 2.6.1.-)	24.1474	24.1632	24.0741	23.8944	24.3897	24.3435	23.4623	23.6126	23.6599	+	+	-0.549955	0.00110769			0.081	0.63999	+		0.630955	0.0201704	6	6	6	30.1	30.1	30.1	43.937	196240000	A4SWV6
462	A4SWV7	Y753_POLAQ	Pnuc_0753	UPF0246 protein Pnuc_0753	23.241	23.6101	23.4873	23.5645	22.8414	23.094	23.8462	23.9907	24.006	+	+	0.501497	0.0138679			-0.279488	0.305497	+		-0.780986	0.0230856	3	3	3	16.7	16.7	16.7	29.184	136100000	A4SWV7
463	A4SWV8	A4SWV8_POLAQ	Pnuc_0754	Uncharacterized protein	24.3758	24.7902	24.1871	23.9334	23.9756	23.8907	24.5299	23.9569	24.5393			-0.109057	0.698946	+		-0.51783	0.0450128			-0.408773	0.103005	5	5	5	33.5	33.5	33.5	44.472	226140000	A4SWV8
464	A4SWV9	A4SWV9_POLAQ	Pnuc_0755	Uncharacterized protein	25.2415	25.6258	24.9858	26.3787	26.2802	26.2988	26.58	27.2925	26.8604	+	+	1.62665	0.00428086	+	+	1.03488	0.00535408	+		-0.591773	0.0475523	4	4	4	42.7	42.7	42.7	13.618	923890000	A4SWV9
465	A4SWW0	MDH_POLAQ	mdh, Pnuc_0756	Malate dehydrogenase (EC 1.1.1.37)	32.5917	32.4186	32.4409	32.4367	32.6079	32.408	32.0449	32.0395	32.0504	+	+	-0.438803	0.00128864			0.000442505	0.99599	+	+	0.439246	0.00215676	36	36	36	95.1	95.1	95.1	35.502	61935000000	A4SWW0;B1XV63
466	A4SWW1	A4SWW1_POLAQ	Pnuc_0757	Transcriptional regulator, GntR family	22.8852	23.4358	23.1831	24.6663	24.9828	25.0425	25.65	24.9981	25.5609	+	+	2.23495	0.000988363	+	+	1.72916	0.000934956			-0.505789	0.0978199	5	5	5	32.2	32.2	32.2	27.454	314030000	A4SWW1
467	A4SWW4	A4SWW4_POLAQ	Pnuc_0760	Succinate dehydrogenase flavoprotein subunit (EC 1.3.5.1)	30.1527	30.1194	30.0869	29.6786	29.6113	29.6093	29.732	29.946	29.7287	+	+	-0.317432	0.0129625	+	+	-0.486627	8.07913e-05			-0.169195	0.0882891	29	29	29	52.5	52.5	52.5	65.328	10853000000	A4SWW4
468	A4SWW5	A4SWW5_POLAQ	Pnuc_0761	Succinate dehydrogenase subunit B (EC 1.3.5.1)	29.3854	29.4713	29.4306	28.7378	28.4903	28.7091	28.7864	28.7341	28.7774	+	+	-0.663154	2.34916e-05	+	+	-0.78335	0.0006707			-0.120196	0.206533	15	15	15	57.7	57.7	57.7	26.871	5886200000	A4SWW5;B1XV58
469	A4SWW6	A4SWW6_POLAQ	Pnuc_0762	Uncharacterized protein	18.7425	18.7425	18.7425	22.1381	18.7425	23.7887	18.7425	18.7425	23.7216			1.6597	0.373901			2.81391	0.131095			1.15421	0.631667	3	3	2	58.4	58.4	44.9	10.186	68735000	A4SWW6
470	A4SWW7	A4SWW7_POLAQ	Pnuc_0763	Citrate synthase	30.6683	30.402	30.5125	30.1037	30.3044	30.1966	30.1659	30.1346	30.3711	+		-0.303758	0.0470334	+		-0.326014	0.0279037			-0.0222556	0.824747	29	29	3	65.9	65.9	15.8	49.239	15006000000	A4SWW7
471	A4SWW8	LEUC_POLAQ	leuC, Pnuc_0764	3-isopropylmalate dehydratase large subunit (EC 4.2.1.33) (Alpha-IPM isomerase) (IPMI) (Isopropylmalate isomerase)	26.8686	26.6915	26.7645	27.3271	26.9673	26.9636	27.3935	27.411	28.0152	+		0.831745	0.0168602			0.311128	0.0764573			-0.520617	0.0932588	10	10	10	38.4	38.4	38.4	50.777	1710800000	A4SWW8;B1XV55
472	A4SWX0	LEUD_POLAQ	leuD, Pnuc_0766	3-isopropylmalate dehydratase small subunit (EC 4.2.1.33) (Alpha-IPM isomerase) (IPMI) (Isopropylmalate isomerase)	26.4236	26.2704	26.3731	26.666	26.5216	26.5684	26.8975	26.6466	27.1746	+		0.550528	0.0257643	+		0.229607	0.0207555			-0.320922	0.112575	8	8	8	55.8	55.8	55.8	24.363	1155500000	A4SWX0;B1XV53
473	A4SWX1	A4SWX1_POLAQ	leuB, Pnuc_0767	3-isopropylmalate dehydrogenase (EC 1.1.1.85) (3-IPM-DH) (Beta-IPM dehydrogenase) (IMDH)	29.6427	29.5502	29.7414	29.5211	29.8502	29.6771	29.4947	29.5108	29.4456			-0.161062	0.0513837			0.0380294	0.746802			0.199092	0.109538	25	25	7	76.4	76.4	26.7	38.334	9217900000	A4SWX1
474	A4SWX2	A4SWX2_POLAQ	asd, Pnuc_0768	Aspartate-semialdehyde dehydrogenase (ASA dehydrogenase) (ASADH) (EC 1.2.1.11) (Aspartate-beta-semialdehyde dehydrogenase)	29.8851	29.7585	29.8312	29.82	30.0677	29.9638	29.1962	29.4532	29.4656	+	+	-0.453287	0.00888697			0.12555	0.194436	+		0.578837	0.00696593	21	21	21	81	81	81	41.978	10193000000	A4SWX2
475	A4SWX3	A4SWX3_POLAQ	Pnuc_0769	Tfp pilus assembly protein FimV-like protein	26.1845	25.7596	25.8405	25.4228	24.8292	25.2891	25.9558	25.4831	25.7773			-0.189452	0.374271	+		-0.747831	0.0280772			-0.558379	0.0693099	10	10	10	33.4	33.4	33.4	49.93	570630000	A4SWX3
476	A4SWX5	A4SWX5_POLAQ	trpF, Pnuc_0771	N-(5'-phosphoribosyl)anthranilate isomerase (PRAI) (EC 5.3.1.24)	24.7676	24.7848	24.9285	25.1057	25.2105	24.7112	25.1364	25.2691	25.1013	+	+	0.341956	0.00906413			0.182187	0.319278			-0.159769	0.375448	4	4	4	24.1	24.1	24.1	23.382	378260000	A4SWX5
477	A4SWX6	A4SWX6_POLAQ	trpB, Pnuc_0772	Tryptophan synthase beta chain (EC 4.2.1.20)	26.627	26.7491	26.3404	25.5532	25.2632	25.9357	25.7298	25.8406	26.5288			-0.539079	0.124234	+	+	-0.988132	0.0125563			-0.449053	0.229368	12	12	12	46.1	46.1	46.1	43.234	833540000	A4SWX6;B1XV47
478	A4SWX7	TRPA_POLAQ	trpA, Pnuc_0773	Tryptophan synthase alpha chain (EC 4.2.1.20)	27.5688	27.638	27.5913	27.429	27.6526	27.2562	27.4682	27.531	27.2828			-0.172013	0.0899255			-0.153398	0.258436			0.0186151	0.898345	14	14	14	75.1	75.1	75.1	28.25	2106700000	A4SWX7
479	A4SWX8	A4SWX8_POLAQ	accD, Pnuc_0774	Acetyl-coenzyme A carboxylase carboxyl transferase subunit beta (ACCase subunit beta) (Acetyl-CoA carboxylase carboxyltransferase subunit beta) (EC 2.1.3.15)	26.8102	26.752	26.8791	26.1198	26.182	26.1962	26.2941	26.0243	26.1683	+	+	-0.651546	0.00163828	+	+	-0.647767	0.000119491			0.00377846	0.965194	8	8	8	42.4	42.4	42.4	32.23	1001500000	A4SWX8;B1XV45
480	A4SWX9	A4SWX9_POLAQ	Pnuc_0775	FolC bifunctional protein	22.7963	22.9787	22.9077	18.7425	22.7341	23.4809	18.7425	23.8726	24.0885			-0.65974	0.725017			-1.24178	0.446339			-0.582038	0.811404	4	4	3	21.1	21.1	16.3	47.531	109840000	A4SWX9
481	A4SWY0	A4SWY0_POLAQ	Pnuc_0776	Sporulation domain protein	22.9414	22.6734	22.1875	22.7072	18.7425	21.9179	18.7425	23.3471	22.241			-1.15723	0.456462			-1.47825	0.29624			-0.321019	0.870129	3	3	3	10.4	10.4	10.4	29.911	64759000	A4SWY0
482	A4SWY1	A4SWY1_POLAQ	Pnuc_0777	Colicin V production protein	23.8259	18.7425	22.1189	18.7425	21.4791	18.7425	18.7425	21.5617	21.6644			-0.906222	0.636378			-1.90772	0.33696			-1.00149	0.490993	2	2	2	13.3	13.3	13.3	20.407	43006000	A4SWY1;B1XV42
483	A4SWY2	A4SWY2_POLAQ	purF, Pnuc_0778	Amidophosphoribosyltransferase (ATase) (EC 2.4.2.14) (Glutamine phosphoribosylpyrophosphate amidotransferase) (GPATase)	24.8295	25.2319	25.1608	25.4106	26.0044	25.5533	25.2805	25.0901	25.6081			0.252164	0.266791			0.58206	0.0555949			0.329896	0.23193	7	7	7	20.9	20.9	20.9	56.58	494720000	A4SWY2;B1XV41
484	A4SWY3	A4SWY3_POLAQ	metZ, Pnuc_0779	O-succinylhomoserine sulfhydrylase (OSH sulfhydrylase) (OSHS sulfhydrylase) (EC 2.5.1.-)	27.2539	27.2608	27.4331	27.4706	27.1536	27.3102	26.7794	26.936	26.9821	+	+	-0.416752	0.00797186			-0.00444921	0.969302	+		0.412303	0.0200617	13	13	13	41.3	41.3	41.3	43.19	1725000000	A4SWY3
485	A4SWY4	A4SWY4_POLAQ	Pnuc_0780	Methyltransferase type 11	23.8066	23.7115	23.8918	24.8428	24.8772	25.0516	18.7425	24.6684	24.3456			-1.21779	0.561237	+	+	1.12059	0.000174224			2.33838	0.291232	3	3	3	22.2	22.2	22.2	24.999	258250000	A4SWY4
486	A4SX00	A4SX00_POLAQ	Pnuc_0796	Cyclic nucleotide-binding protein	21.8738	21.8824	21.8284	23.5211	18.7425	23.9905	18.7425	22.8342	22.4626			-0.515097	0.713507			0.223138	0.900553			0.738235	0.745849	2	2	2	11.8	11.8	11.8	26.786	79871000	A4SX00
487	A4SX05	A4SX05_POLAQ	Pnuc_0801	Sulfur dehydrogenase subunit SoxC (EC 1.-.-.-)	21.6539	22.1414	22.8616	22.4421	18.7425	22.9704	18.7425	22.807	18.7425			-2.12163	0.204109			-0.833987	0.577029			1.28765	0.534837	4	4	4	23.5	23.5	23.5	49.559	64771000	A4SX05
488	A4SX07	A4SX07_POLAQ	Pnuc_0803	Thiosulfate-binding protein SoxY	27.8585	27.7157	27.727	27.8085	27.8779	28.127	27.4784	27.3791	27.4935	+	+	-0.316735	0.00553649			0.170732	0.185864	+		0.487467	0.00913528	12	12	12	72	72	72	15.674	2514500000	A4SX07
489	A4SX08	A4SX08_POLAQ	Pnuc_0804	Sulfur compound chelating protein SoxZ	27.1079	27.5563	27.3281	27.9092	28.2265	28.2116	27.5464	27.8059	27.709			0.356372	0.0762742	+	+	0.785027	0.00904082	+		0.428654	0.0286778	10	10	10	66.7	66.7	66.7	11.128	2579800000	A4SX08
490	A4SX09	A4SX09_POLAQ	Pnuc_0805	SoxAX cytochrome complex subunit A (EC 2.8.5.2) (Protein SoxA) (Sulfur oxidizing protein A) (Thiosulfate-oxidizing multienzyme system protein SoxA)	25.3827	25.3076	25.4922	25.9908	26.2862	25.7305	25.586	25.082	25.2375			-0.0922788	0.591322	+		0.608362	0.022872	+		0.70064	0.0329396	9	9	8	44.8	44.8	40.4	29.921	588680000	A4SX09
491	A4SX10	A4SX10_POLAQ	Pnuc_0806	Monoheme cytochrome SoxX (Sulfur oxidation)	23.9	23.8253	23.8427	24.6567	24.6883	24.4218	24.0079	24.0803	24.5423			0.354169	0.104018	+	+	0.732904	0.00108834			0.378735	0.113232	2	2	2	18.4	18.4	18.4	23.739	228310000	A4SX10
492	A4SX11	A4SX11_POLAQ	Pnuc_0807	Sulfate thiol esterase SoxB	25.7822	25.8952	25.8314	26.4707	26.5962	26.4423	25.9937	25.6605	25.9461			0.0305284	0.793422	+	+	0.666796	0.000315642	+		0.636267	0.00509867	18	18	18	38.2	38.2	38.2	62.786	834740000	A4SX11;B1XV30
493	A4SX18	A4SX18_POLAQ	Pnuc_0814	Uncharacterized protein	27.2068	26.4713	26.8264	27.4835	27.3276	27.6337	27.064	27.1868	27.1679			0.304761	0.230668	+		0.646791	0.0482196	+		0.342031	0.0237254	7	7	7	61.4	61.4	61.4	13.854	1739500000	A4SX18
494	A4SX19	A4SX19_POLAQ	Pnuc_0815	Thioesterase superfamily protein	24.2303	23.5687	23.8401	23.8685	24.3909	24.0404	18.7425	22.7613	22.907			-2.40941	0.155288			0.220242	0.421141			2.62965	0.128003	4	4	4	33.1	33.1	33.1	15.818	151070000	A4SX19
495	A4SX20	A4SX20_POLAQ	Pnuc_0816	tRNA 2-selenouridine synthase (EC 2.5.1.-)	23.2883	23.6063	23.3198	23.0065	18.7425	22.9863	18.7425	23.0337	18.7425			-3.23188	0.0872755			-1.82635	0.268234			1.40552	0.523715	3	3	3	14	14	14	41.154	87226000	A4SX20
496	A4SX22	A4SX22_POLAQ	Pnuc_0818	Acyl-CoA dehydrogenase domain protein	28.3862	27.9373	28.1009	27.5708	27.8038	27.6708	26.8138	26.6364	26.975	+	+	-1.33306	0.0012345	+		-0.459682	0.0356576	+	+	0.873376	0.00182284	19	19	15	58.2	58.2	51.3	43.01	2397500000	A4SX22
497	A4SX24	A4SX24_POLAQ	Pnuc_0820	ABC transporter related protein	24.8386	24.828	24.825	26.7769	26.3308	26.5489	27.5726	27.0686	27.4235	+	+	2.52438	7.22125e-05	+	+	1.72171	0.000181396	+		-0.802671	0.0152495	12	12	12	38.5	38.5	38.5	58.618	1092400000	A4SX24
498	A4SX27	A4SX27_POLAQ	Pnuc_0823	Lactoylglutathione lyase (EC 4.4.1.5) (Glyoxalase I)	24.0737	23.8279	23.8075	23.7964	24.0463	24.001	24.1049	24.2538	24.6246			0.424712	0.0739349			0.0448469	0.716381			-0.379866	0.0925112	3	3	3	21.1	21.1	21.1	13.943	200380000	A4SX27
499	A4SX28	A4SX28_POLAQ	Pnuc_0824	Electron transfer flavoprotein-ubiquinone oxidoreductase (ETF-QO) (EC 1.5.5.1)	27.2989	27.065	26.9724	26.6922	26.8947	26.7125	26.6705	26.4801	26.6206	+	+	-0.521695	0.00980027	+		-0.345613	0.0413524			0.176081	0.109945	19	19	19	54.9	54.9	54.9	60.484	1346900000	A4SX28
500	A4SX29	A4SX29_POLAQ	Pnuc_0825	3-oxoacid CoA-transferase, A subunit (EC 2.8.3.5)	27.5805	27.5091	27.3496	27.6857	27.2593	27.426	27.5861	27.3847	27.7932			0.108253	0.471359			-0.022693	0.880435			-0.130946	0.486887	15	15	8	81.5	81.5	54.5	25.261	2135300000	A4SX29
501	A4SX30	A4SX30_POLAQ	Pnuc_0826	Butyryl-CoA:acetate CoA transferase (EC 2.8.3.8)	27.6148	27.7007	27.3819	28.0045	27.75	27.9306	27.8349	28.1968	27.5695			0.301296	0.216005			0.329222	0.0536694			0.0279261	0.894067	9	9	9	63.4	63.4	63.4	22.773	2597600000	A4SX30
502	A4SX32	A4SX32_POLAQ	Pnuc_0828	(P)ppGpp synthetase I, SpoT/RelA (EC 2.7.6.5)	22.5964	22.5052	22.6966	22.9585	23.156	21.9297	22.9323	23.277	23.1663	+	+	0.525789	0.0104501			0.0819861	0.841434			-0.443803	0.322454	7	7	7	16.4	16.4	16.4	75.862	85378000	A4SX32
503	A4SX33	SYT_POLAQ	thrS, Pnuc_0829	Threonine--tRNA ligase (EC 6.1.1.3) (Threonyl-tRNA synthetase) (ThrRS)	28.3619	28.3647	28.4305	27.9094	27.8941	27.8374	28.0576	28.2589	28.1133	+		-0.242455	0.0193614	+	+	-0.505423	8.63669e-05	+		-0.262969	0.0146487	26	26	11	58.3	58.3	27.7	72.174	3292000000	A4SX33
504	A4SX34	A4SX34_POLAQ	infC, Pnuc_0830	Translation initiation factor IF-3	27.1246	27.3112	27.3928	27.864	27.8759	27.7792	28.3476	28.3134	28.2379	+	+	1.02343	0.000282327	+	+	0.563496	0.00268933	+	+	-0.45993	0.000492573	15	15	15	77.5	77.5	77.5	19.428	2709900000	A4SX34;B1XV13
505	A4SX36	RL20_POLAQ	rplT, Pnuc_0832	50S ribosomal protein L20	27.9562	27.953	28.0225	27.8386	27.281	27.1669	27.9763	27.8488	27.8452			-0.0871487	0.148212			-0.548391	0.058374			-0.461243	0.0951606	9	9	9	44.6	44.6	44.6	13.75	2532100000	A4SX36;B1XV11
506	A4SX37	A4SX37_POLAQ	pheS, Pnuc_0833	Phenylalanine--tRNA ligase alpha subunit (EC 6.1.1.20) (Phenylalanyl-tRNA synthetase alpha subunit) (PheRS)	26.6234	26.222	26.2734	26.2453	26.2771	25.8986	25.9846	26.4685	26.2853			-0.126796	0.539443			-0.232634	0.254258			-0.105838	0.599733	12	12	12	48.3	48.3	48.3	38.881	879230000	A4SX37;B1XV10
507	A4SX38	A4SX38_POLAQ	pheT, Pnuc_0834	Phenylalanine--tRNA ligase beta subunit (EC 6.1.1.20) (Phenylalanyl-tRNA synthetase beta subunit) (PheRS)	27.2661	27.3281	27.2403	26.9176	26.7053	26.8934	26.722	26.9318	26.8931	+	+	-0.429202	0.00349928	+	+	-0.439354	0.00364748			-0.0101522	0.918382	16	16	10	34.5	34.5	24.1	89.429	1507500000	A4SX38
508	A4SX39	A4SX39_POLAQ	ihfA, himA, Pnuc_0835	Integration host factor subunit alpha (IHF-alpha)	25.2231	25.1516	24.8964	25.3883	25.364	25.2633	25.2381	25.4651	25.1995			0.210506	0.178584			0.248189	0.0797721			0.0376822	0.70082	7	7	7	75.7	75.7	75.7	11.946	445100000	A4SX39;B1XV08
509	A4SX42	A4SX42_POLAQ	Pnuc_0838	Histone family protein nucleoid-structuring protein H-NS	27.9648	28.3813	28.0934	28.6448	28.621	28.352	28.9793	28.8904	28.5547	+		0.661659	0.0207287			0.392796	0.0641992			-0.268864	0.167715	14	14	14	72.3	72.3	72.3	10.402	4267800000	A4SX42
510	A4SX43	A4SX43_POLAQ	Pnuc_0839	DNA binding domain, excisionase family	28.9175	28.8714	28.9056	31.0551	31.0058	31.0387	31.2914	29.7379	30.9195	+		1.75145	0.0201524	+	+	2.13505	4.65475e-08			0.3836	0.458927	20	20	20	75.8	75.8	75.8	26.108	17324000000	A4SX43
511	A4SX44	A4SX44_POLAQ	Pnuc_0840	2-oxoglutarate dehydrogenase, E1 subunit (EC 1.2.4.2)	30.8539	30.8444	30.9364	29.873	29.626	29.7986	30.1431	29.9324	30.0065	+	+	-0.85088	0.000238405	+	+	-1.11235	0.000146018			-0.261469	0.0523277	57	57	25	64.6	64.6	38	106.45	14524000000	A4SX44
512	A4SX45	A4SX45_POLAQ	Pnuc_0841	Dihydrolipoyllysine-residue succinyltransferase component of 2-oxoglutarate dehydrogenase complex (EC 2.3.1.61) (2-oxoglutarate dehydrogenase complex component E2)	31.4228	31.4614	31.4225	30.5913	30.3598	30.5618	30.5109	30.523	30.7572	+	+	-0.838518	0.000496529	+	+	-0.931241	0.00022814			-0.0927226	0.440012	40	40	40	87.2	87.2	87.2	41.139	22294000000	A4SX45;B1XV03
513	A4SX46	A4SX46_POLAQ	Pnuc_0842	Dihydrolipoyl dehydrogenase (EC 1.8.1.4)	28.7774	28.7396	28.7897	27.9854	27.6655	27.7449	28.0697	27.7836	27.79	+	+	-0.887781	0.000745269	+	+	-0.970275	0.000568912			-0.0824941	0.573328	28	28	14	64.4	64.4	34.7	50.252	3455800000	A4SX46
514	A4SX49	A4SX49_POLAQ	trpS, Pnuc_0845	Tryptophan--tRNA ligase (EC 6.1.1.2) (Tryptophanyl-tRNA synthetase) (TrpRS)	27.4097	27.3949	27.2748	26.6281	26.8443	26.6772	26.7754	26.8206	26.9098	+	+	-0.524572	0.000837158	+	+	-0.643265	0.00118811			-0.118693	0.195365	11	11	11	35.2	35.2	35.2	45.613	1492600000	A4SX49;B1XUZ9
515	A4SX51	DAPA_POLAQ	dapA, Pnuc_0847	4-hydroxy-tetrahydrodipicolinate synthase (HTPA synthase) (EC 4.3.3.7)	30.0379	29.9064	29.8741	29.7398	30.0072	29.8833	29.2435	29.4036	29.4828	+	+	-0.562845	0.0028639			-0.0627104	0.533144	+		0.500135	0.00873818	22	22	14	81.8	81.8	68.7	32.877	10287000000	A4SX51
516	A4SX52	A4SX52_POLAQ	Pnuc_0848	NlpBDapX family lipoprotein	27.1967	26.9795	27.0147	27.7053	27.6878	27.766	28.2062	28.0494	28.1208	+	+	1.06184	0.000196953	+	+	0.656111	0.000777278	+	+	-0.40573	0.00136854	13	13	11	48.6	48.6	42.3	42.529	2446200000	A4SX52
517	A4SX53	A4SX53_POLAQ	Pnuc_0849	Uncharacterized protein	22.4144	22.1584	23.0497	22.7385	23.6593	22.0418	26.0599	18.7425	25.7716			0.983838	0.703684			0.272366	0.639396			-0.711472	0.784925	3	3	3	63.6	63.6	63.6	5.1511	208960000	A4SX53
518	A4SX55	A4SX55_POLAQ	Pnuc_0851	Putative FkbP-type peptidyl-prolyl cis-trans isomerase	24.8303	23.7795	24.1189	24.9306	24.7824	24.6275	18.7425	24.5634	24.4276			-1.66503	0.439764			0.537275	0.170259			2.2023	0.315329	3	3	3	28	28	28	23.178	259370000	A4SX55
519	A4SX56	A4SX56_POLAQ	Pnuc_0852	Serine acetyltransferase (EC 2.3.1.30)	25.7973	25.9085	25.7036	25.5042	25.34	25.2588	24.7852	24.6723	24.7571	+	+	-1.06495	9.85822e-05	+	+	-0.435484	0.00955796	+	+	0.629469	0.00139314	9	9	9	55.2	55.2	55.2	27.115	485450000	A4SX56
520	A4SX58	A4SX58_POLAQ	Pnuc_0854	Inositol-1-monophosphatase (EC 3.1.3.25)	26.6975	26.7419	26.5831	26.7035	26.6955	26.5161	26.6561	26.7369	26.6302			0.000237147	0.99689			-0.0357958	0.667535			-0.036033	0.629569	4	4	4	30.5	30.5	30.5	28.775	1179100000	A4SX58;B1XUZ2
521	A4SX60	A4SX60_POLAQ	Pnuc_0856	Peptidyl-prolyl cis-trans isomerase (PPIase) (EC 5.2.1.8)	30.3238	30.154	30.3296	30.6641	30.786	30.8222	30.7803	30.3733	30.5657			0.303949	0.080951	+	+	0.488331	0.00285192			0.184381	0.219922	16	16	16	95.8	95.8	95.8	18.016	17791000000	A4SX60
522	A4SX61	A4SX61_POLAQ	Pnuc_0857	Tetratricopeptide TPR_2 repeat protein	24.8226	24.9789	24.85	25.0934	25.0902	24.8614	24.886	24.7998	25.155			0.0630754	0.619309			0.131143	0.221676			0.0680676	0.632483	7	7	7	42.1	42.1	42.1	29.651	359310000	A4SX61
523	A4SX62	SYC_POLAQ	cysS, Pnuc_0858	Cysteine--tRNA ligase (EC 6.1.1.16) (Cysteinyl-tRNA synthetase) (CysRS)	27.7878	27.5282	27.6315	27.6239	27.9845	27.7682	27.1371	27.4108	27.4854			-0.304725	0.0790461			0.143057	0.330083	+		0.447782	0.0397089	16	16	16	49	49	49	53.136	2336100000	A4SX62
524	A4SX64	ACCA_POLAQ	accA, Pnuc_0860	Acetyl-coenzyme A carboxylase carboxyl transferase subunit alpha (ACCase subunit alpha) (Acetyl-CoA carboxylase carboxyltransferase subunit alpha) (EC 2.1.3.15)	27.6546	27.5351	27.222	27.0072	27.2505	27.1138	26.3059	27.0431	26.9666			-0.698685	0.0591242			-0.346753	0.077673			0.351933	0.223279	16	16	12	65.6	65.6	52.9	35.96	1724300000	A4SX64
525	A4SX66	A4SX66_POLAQ	Pnuc_0862	Aspartokinase (EC 2.7.2.4)	28.6385	28.6415	28.5525	28.5203	28.0538	28.2001	27.791	28.6447	28.3317			-0.355058	0.230189			-0.352788	0.0663936			0.00226974	0.994025	26	26	26	77.9	77.9	77.9	45.015	3928300000	A4SX66;B1XUY4
526	A4SX67	A4SX67_POLAQ	Pnuc_0863	Metallophosphoesterase	25.1712	25.0214	24.5694	24.2158	25.7097	25.1372	18.7425	24.4879	25.1132			-2.1394	0.352534			0.10026	0.841922			2.23966	0.340877	7	7	7	35.3	35.3	35.3	28.807	365500000	A4SX67
527	A4SX68	A4SX68_POLAQ	Pnuc_0864	HipA domain protein	25.0816	24.7608	24.5307	23.0158	23.2839	23.6073	18.7425	18.7425	22.3992	+		-4.82964	0.0171212	+	+	-1.48869	0.00312921			3.34094	0.0532942	6	6	6	21.1	21.1	21.1	48.318	187290000	A4SX68
528	A4SX71	A4SX71_POLAQ	Pnuc_0869	Efflux transporter, RND family, MFP subunit	25.7654	25.7614	25.0298	25.2895	25.2983	25.2804	25.4379	24.9038	25.1149			-0.366667	0.274328			-0.229457	0.401306			0.13721	0.427148	10	10	10	44.3	44.3	44.3	39.27	482540000	A4SX71
529	A4SX72	A4SX72_POLAQ	Pnuc_0870	Efflux pump membrane transporter	24.577	24.5873	24.5284	24.1833	24.0692	24.3025	23.2681	23.8803	24.2893			-0.751695	0.0647551	+	+	-0.379267	0.00555931			0.372428	0.288104	9	9	9	14.4	14.4	14.4	112.91	218180000	A4SX72
530	A4SX74	A4SX74_POLAQ	Pnuc_0872	Formyl-CoA transferase (EC 2.8.3.16)	18.7425	23.1329	18.7425	24.547	18.7425	24.0207	18.7425	18.7425	24.3111			0.392721	0.876102			2.23079	0.398326			1.83807	0.522085	7	7	7	24.7	24.7	24.7	42.907	173900000	A4SX74
531	A4SX76	A4SX76_POLAQ	Pnuc_0874	Phasin_2 domain-containing protein	31.6402	31.6703	31.6261	31.7388	31.9171	31.8513	33.5464	32.4199	33.0018	+		1.34382	0.014513	+		0.190164	0.023897	+		-1.15366	0.0248401	23	23	22	94.2	94.2	94.2	20.192	57928000000	A4SX76
532	A4SX77	A4SX77_POLAQ	Pnuc_0875	Uncharacterized protein	26.14	25.9826	25.7848	25.9569	26.0346	25.8777	25.5109	25.5042	25.8793			-0.337716	0.103912			-0.0127443	0.915114			0.324972	0.0694712	4	4	4	43	43	43	19.789	687900000	A4SX77
533	A4SX80	A4SX80_POLAQ	Pnuc_0878	Uncharacterized protein	26.0469	25.9025	25.9245	26.3819	26.1452	26.5921	26.1483	26.2004	26.1415	+	+	0.205451	0.0133939	+		0.415088	0.0385079			0.209637	0.183238	11	11	11	84.7	84.7	84.7	12.64	884590000	A4SX80
534	A4SX81	A4SX81_POLAQ	Pnuc_0879	Putative transmembrane protein	18.7425	24.377	18.7425	18.7425	23.8756	23.9361	18.7425	18.7425	18.7425			-1.87818	0.373901			1.56404	0.572455			3.44222	0.11613	2	2	2	18.9	18.9	18.9	13.629	98873000	A4SX81;B1XUX9
535	A4SX83	APT_POLAQ	apt, Pnuc_0881	Adenine phosphoribosyltransferase (APRT) (EC 2.4.2.7)	23.2679	23.0733	22.9691	24.0169	23.5516	23.5918	23.1865	23.7323	23.646			0.418179	0.0933833	+		0.61668	0.0233543			0.1985	0.428459	3	3	3	41.3	41.3	41.3	18.645	130550000	A4SX83
536	A4SX84	A4SX84_POLAQ	Pnuc_0882	5'-methylthioadenosine nucleosidase / S-adenosylhomocysteine nucleosidase	21.7441	21.8926	21.8347	22.1344	23.1747	21.9073	18.7425	22.7617	23.9274			-0.0132567	0.993672			0.58166	0.212519			0.594917	0.731772	3	3	3	28.6	28.6	28.6	20.463	66728000	A4SX84
537	A4SX89	A4SX89_POLAQ	Pnuc_0887	Peptidase U32	24.6557	24.6338	24.5487	25.3631	25.9579	25.7487	25.245	25.4777	25.6873	+	+	0.857239	0.00288464	+	+	1.07712	0.00370446			0.21988	0.366282	8	8	5	29	29	21	48.372	482180000	A4SX89
538	A4SX90	A4SX90_POLAQ	Pnuc_0888	Uncharacterized protein	18.7425	18.7425	18.7425	22.8305	22.8542	22.924	18.7425	22.9879	24.1548			3.21921	0.121891	+	+	4.12706	1.283e-08			0.907851	0.610349	6	6	6	41.8	41.8	41.8	21.794	113240000	A4SX90
539	A4SX91	A4SX91_POLAQ	Pnuc_0889	Phosphomethylpyrimidine kinase (EC 2.7.4.7)	24.805	24.6463	24.7241	25.1131	25.61	25.3604	24.0133	24.3991	25.192			-0.190289	0.615523	+	+	0.636045	0.0134394			0.826334	0.0925591	8	8	8	61.1	61.1	61.1	31.021	373960000	A4SX91
540	A4SX94	A4SX94_POLAQ	thiE, Pnuc_0892	Thiamine-phosphate synthase (TP synthase) (TPS) (EC 2.5.1.3) (Thiamine-phosphate pyrophosphorylase) (TMP pyrophosphorylase) (TMP-PPase)	23.528	18.7425	18.7425	23.1347	18.7425	23.1052	18.7425	18.7425	18.7425			-1.59518	0.373901			1.32314	0.573599			2.91832	0.116121	5	5	5	26.9	26.9	26.9	34.466	107200000	A4SX94
541	A4SX95	A4SX95_POLAQ	thiG, Pnuc_0893	Thiazole synthase (EC 2.8.1.10)	24.9677	24.3721	24.0451	23.7028	23.8794	23.8327	18.7425	24.7504	24.4065			-1.8285	0.40509			-0.656661	0.0754686			1.17184	0.580003	4	4	4	30.9	30.9	30.9	29.393	209520000	A4SX95
542	A4SX96	A4SX96_POLAQ	Pnuc_0894	Sulfur carrier protein ThiS	18.7425	18.7425	23.2925	22.6863	24.2755	18.7425	18.7425	18.7425	18.7425			-1.51666	0.373901			1.6423	0.503622			3.15896	0.12718	2	2	2	64.6	64.6	64.6	7.2383	96211000	A4SX96
543	A4SX98	A4SX98_POLAQ	thiC, Pnuc_0896	Phosphomethylpyrimidine synthase (EC 4.1.99.17) (Hydroxymethylpyrimidine phosphate synthase) (HMP-P synthase) (HMP-phosphate synthase) (HMPP synthase) (Thiamine biosynthesis protein ThiC)	29.2591	29.0006	29.0862	28.6757	28.7862	28.5544	28.3053	29.4168	28.6761			-0.315889	0.399665	+	+	-0.44317	0.0119176			-0.127281	0.722135	41	41	41	69.6	69.6	69.6	71.924	5556100000	A4SX98
544	A4SX99	A4SX99_POLAQ	Pnuc_0897	NUDIX hydrolase	24.9583	24.9888	22.2528	25.031	24.9922	25.6879	24.6608	25.4208	25.2937			1.0584	0.321771			1.17036	0.278707			0.111959	0.748449	6	6	6	45.8	45.8	45.8	30.881	389040000	A4SX99
545	A4SXA1	A4SXA1_POLAQ	Pnuc_0899	Formyl-CoA transferase (EC 2.8.3.16)	24.9722	24.7125	24.5731	24.623	25.0835	25.1187	18.7425	23.992	24.3049			-2.4061	0.254052			0.189178	0.393279			2.59528	0.225189	8	8	8	23.9	23.9	23.9	46.477	292060000	A4SXA1
546	A4SXA2	A4SXA2_POLAQ	parE, Pnuc_0900	DNA topoisomerase 4 subunit B (EC 5.6.2.2) (Topoisomerase IV subunit B)	26.9122	26.941	26.8548	26.7857	26.559	26.6213	26.5942	26.8666	26.7844			-0.15427	0.14209	+		-0.247339	0.0266385			-0.0930697	0.4265	18	18	18	36.9	36.9	36.9	72.695	1263600000	A4SXA2;B1XUW0
547	A4SXA3	A4SXA3_POLAQ	parC, Pnuc_0901	DNA topoisomerase 4 subunit A (EC 5.6.2.2) (Topoisomerase IV subunit A)	27.6813	27.6274	27.6488	27.4095	27.0788	27.201	27.0897	27.5933	27.3455			-0.309628	0.101641	+	+	-0.422751	0.012426			-0.113123	0.552203	30	30	17	50.7	50.7	31.4	86.368	1985100000	A4SXA3
548	A4SXA4	A4SXA4_POLAQ	Pnuc_0902	Predicted sulfurylase large subunit, molybdopterin cytosine dinucleotide biosynthesis / predicted sulfurylase small subunit, molybdopterin cytosine dinucleotide biosynthesis	22.6938	22.8927	22.7554	23.227	23.6131	23.4109	18.7425	24.7026	24.4937			-0.134346	0.948477	+	+	0.636401	0.00723846			0.770748	0.713654	4	4	4	25.4	25.4	25.4	34.73	135260000	A4SXA4
549	A4SXA6	A4SXA6_POLAQ	Pnuc_0904	Endoribonuclease L-PSP	26.9757	26.7717	27.1849	26.5404	27.0001	26.8364	26.0835	26.3904	26.3331	+	+	-0.70844	0.00958823			-0.185104	0.361418	+		0.523336	0.0333293	3	3	3	40.4	40.4	40.4	15.867	1267100000	A4SXA6
550	A4SXA8	A4SXA8_POLAQ	Pnuc_0906	ATPase associated with various cellular activities, AAA_5	24.6192	24.7609	24.9994	24.9538	24.4775	25.2444	24.8857	25.9042	25.1945			0.534983	0.17119			0.0987606	0.712478			-0.436222	0.309749	7	7	7	39.4	39.4	39.4	33.101	385520000	A4SXA8
551	A4SXA9	A4SXA9_POLAQ	Pnuc_0907	Putative periplasmic cytochrome type-c oxidoreductase signal peptide protein	18.7425	24.5614	24.7554	24.8736	25.2662	25.0426	18.7425	26.9031	26.7575			1.44791	0.687081			2.37434	0.29581			0.926428	0.748663	2	2	2	45.5	45.5	45.5	13.036	562010000	A4SXA9
552	A4SXB0	A4SXB0_POLAQ	Pnuc_0908	Cytochrome c, class I	27.7813	27.8311	27.7392	28.3984	28.4649	28.403	29.1315	29.1855	28.8258	+	+	1.26375	0.000390811	+	+	0.63819	4.81369e-05	+		-0.625561	0.00537528	6	6	6	54.5	54.5	54.5	12.89	4192000000	A4SXB0
553	A4SXB2	A4SXB2_POLAQ	Pnuc_0910	Methylmalonyl-CoA mutase (EC 5.4.99.2)	28.6611	28.6124	28.677	27.319	26.9083	27.1798	27.3671	27.6878	27.873	+	+	-1.00749	0.00249859	+	+	-1.51446	0.000243288			-0.506964	0.0565149	33	33	19	63.6	63.6	43.2	80.819	2838600000	A4SXB2
554	A4SXB4	A4SXB4_POLAQ	Pnuc_0912	Carboxyl transferase	27.7228	27.7733	27.8304	26.7288	26.8073	26.8737	26.8287	27.3749	27.2862	+		-0.612233	0.0236299	+	+	-0.972203	4.87627e-05			-0.359969	0.107879	18	18	18	46.5	46.5	46.5	55.847	1831700000	A4SXB4;B1XUV1
555	A4SXB5	A4SXB5_POLAQ	Pnuc_0913	Acetyl-CoA carboxylase, biotin carboxylase	27.9197	27.9469	27.8486	26.9576	26.5068	26.823	27.4597	27.6311	27.5056	+	+	-0.372943	0.00320748	+	+	-1.14262	0.00112296	+		-0.769676	0.00577479	20	20	20	34.8	34.8	34.8	74.659	2025100000	A4SXB5;B1XUV0
556	A4SXB9	A4SXB9_POLAQ	Pnuc_0917	Uncharacterized protein	24.5023	24.439	24.2704	24.6749	25.1544	24.7807	18.7425	24.3399	23.7273			-2.13401	0.295307	+		0.466056	0.044404			2.60007	0.217569	4	4	4	49.7	49.7	49.7	19.866	265830000	A4SXB9
557	A4SXC1	A4SXC1_POLAQ	Pnuc_0919	Alanine racemase (EC 5.1.1.1)	26.8226	26.7305	26.695	26.6687	27.0044	26.9765	26.1693	27.2218	26.4828			-0.124732	0.711726			0.13384	0.305804			0.258572	0.477097	7	7	7	37.7	37.7	37.7	41.246	1311900000	A4SXC1
558	A4SXC2	A4SXC2_POLAQ	bamD, Pnuc_0920	Outer membrane protein assembly factor BamD	25.692	25.888	25.6585	26.1944	26.4108	26.4941	26.233	26.3967	26.6706	+	+	0.687229	0.00933685	+	+	0.620233	0.00562264			-0.0669956	0.689341	9	9	8	49.8	49.8	47.5	33.398	871870000	A4SXC2
559	A4SXC5	A4SXC5_POLAQ	Pnuc_0923	Poly(R)-hydroxyalkanoic acid synthase, class I	26.7821	26.3828	25.9942	26.3971	25.2343	26.0177	26.5631	25.7954	26.2154			-0.195045	0.572546			-0.503319	0.287945			-0.308274	0.491977	9	9	9	28.9	28.9	28.9	60.472	860640000	A4SXC5
560	A4SXC6	A4SXC6_POLAQ	Pnuc_0924	3-oxoacyl-[acyl-carrier-protein] reductase (EC 1.1.1.100)	28.3275	28.3083	28.2526	29.4564	29.4649	29.4149	30.2323	29.1428	29.6902	+	+	1.39225	0.0115505	+	+	1.14923	1.89391e-06			-0.243017	0.483313	19	19	14	72.8	72.8	56.1	26.155	7301700000	A4SXC6
561	A4SXC7	A4SXC7_POLAQ	Pnuc_0925	Polyhydroxyalkonate synthesis repressor, PhaR	28.4661	28.4182	28.4562	27.7866	28.1388	28.2008	28.8998	28.7559	29.0053	+	+	0.440174	0.00395609	+		-0.404775	0.0355911	+		-0.844949	0.00463845	13	13	13	83.3	83.3	83.3	21.041	4158800000	A4SXC7
562	A4SXC9	A4SXC9_POLAQ	Pnuc_0927	Acetyl-CoA acetyltransferase (EC 2.3.1.9)	31.4794	31.3653	31.5155	31.1936	31.4863	31.1077	31.0981	30.9127	31.2245	+		-0.374952	0.0207589			-0.190834	0.196419			0.184118	0.275987	27	27	27	86.8	86.8	86.8	41.17	29117000000	A4SXC9
563	A4SXD1	A4SXD1_POLAQ	mfd, Pnuc_0929	Transcription-repair-coupling factor (TRCF) (EC 3.6.4.-)	21.9599	21.7901	22.2545	18.7425	18.7425	24.0628	18.7425	22.5662	24.1972			-0.166234	0.92331			-1.48558	0.450567			-1.31934	0.6117	9	9	7	16.6	16.6	13.7	131.9	104340000	A4SXD1
564	A4SXD2	A4SXD2_POLAQ	ispD, Pnuc_0930	2-C-methyl-D-erythritol 4-phosphate cytidylyltransferase (EC 2.7.7.60) (4-diphosphocytidyl-2C-methyl-D-erythritol synthase) (MEP cytidylyltransferase) (MCT)	26.3474	26.1679	25.9468	24.817	24.0568	24.6993	18.7425	24.2492	23.5195			-3.98359	0.0827866	+	+	-1.62964	0.0034549			2.35395	0.248186	7	7	7	71.2	71.2	71.2	26.884	418170000	A4SXD2
565	A4SXD3	A4SXD3_POLAQ	ispF, Pnuc_0931	2-C-methyl-D-erythritol 2,4-cyclodiphosphate synthase (MECDP-synthase) (MECPP-synthase) (MECPS) (EC 4.6.1.12)	26.3085	26.0828	26.4244	26.4554	26.475	26.0274	26.1338	26.3164	26.228			-0.0458113	0.706673			0.0473563	0.802463			0.0931676	0.580833	7	7	7	59.9	59.9	59.9	17.94	928740000	A4SXD3
566	A4SXD4	Y932_POLAQ	Pnuc_0932	Putative NADH dehydrogenase/NAD(P)H nitroreductase Pnuc_0932 (EC 1.-.-.-)	26.8567	26.6935	26.795	27.0106	27.2669	27.0514	26.6755	26.7935	26.6503			-0.0753142	0.310416	+		0.32789	0.0240283	+		0.403205	0.0113819	13	13	13	76.5	76.5	76.5	21.864	1412800000	A4SXD4
567	A4SXD5	TIG_POLAQ	tig, Pnuc_0933	Trigger factor (TF) (EC 5.2.1.8) (PPIase)	30.6199	30.6409	30.6609	30.905	30.9471	30.7322	30.747	30.8381	30.9344	+		0.199223	0.0228311	+		0.220836	0.0297509			0.0216134	0.812118	41	41	41	83.4	83.4	83.4	49.195	20584000000	A4SXD5
568	A4SXD6	A4SXD6_POLAQ	clpP, Pnuc_0934	ATP-dependent Clp protease proteolytic subunit (EC 3.4.21.92) (Endopeptidase Clp)	25.0495	24.9775	25.3162	24.9917	24.2434	24.6919	23.5812	24.3824	24.5183	+		-0.953776	0.0370433			-0.472037	0.121321			0.481739	0.256659	5	5	5	37.3	37.3	37.3	23.219	309880000	A4SXD6
569	A4SXD7	CLPX_POLAQ	clpX, Pnuc_0935	ATP-dependent Clp protease ATP-binding subunit ClpX	25.8888	25.4363	25.4029	26.605	26.0025	26.121	27.1739	26.769	27.1617	+	+	1.45888	0.00208041			0.666834	0.051024	+		-0.792049	0.0252284	14	14	14	41.1	41.1	41.1	49.493	985220000	A4SXD7;B1XUS8
570	A4SXD8	A4SXD8_POLAQ	lon, Pnuc_0936	Lon protease (EC 3.4.21.53) (ATP-dependent protease La)	27.5327	27.6237	27.5089	27.2868	27.034	27.3155	26.7012	26.9362	27.0693	+	+	-0.652887	0.00447629	+		-0.342983	0.0233409			0.309905	0.0911287	26	26	15	46.4	46.4	33.6	89.584	1791800000	A4SXD8
571	A4SXD9	A4SXD9_POLAQ	Pnuc_0937	PpiC domain-containing protein	27.7297	27.8359	27.7829	27.9726	28.0019	28.099	27.8906	27.8124	27.718			0.0241833	0.700905	+	+	0.241675	0.00784567	+		0.217492	0.0258123	14	14	13	43.5	43.5	41.7	53.525	2734300000	A4SXD9
572	A4SXE1	A4SXE1_POLAQ	Pnuc_0939	ABC transporter related protein	18.7425	18.7425	18.7425	18.7425	18.7425	23.0631	18.7425	22.9255	23.5958			3.0121	0.118301			1.4402	0.373901			-1.5719	0.494367	3	3	3	46.9	46.9	46.9	23.733	53478000	A4SXE1
573	A4SXE2	A4SXE2_POLAQ	purL, Pnuc_0940	Phosphoribosylformylglycinamidine synthase (FGAM synthase) (FGAMS) (EC 6.3.5.3) (Formylglycinamide ribonucleotide amidotransferase) (FGAR amidotransferase) (FGAR-AT)	28.4553	28.3957	28.3829	29.0221	29.1138	28.9651	28.8716	28.791	28.7898	+	+	0.406143	0.00031761	+	+	0.622363	0.000216164	+		0.21622	0.0133133	42	42	38	51.2	51.2	45.5	146.74	5195100000	A4SXE2
574	A4SXE4	A4SXE4_POLAQ	Pnuc_0942	Aconitate hydratase B (EC 4.2.1.3) (EC 4.2.1.99) (2-methylisocitrate dehydratase)	30.841	30.8754	30.7836	31.1162	30.971	31.0768	31.1374	31.4056	31.2733	+	+	0.438734	0.00586863	+	+	0.221329	0.0122051			-0.217405	0.0704661	58	58	58	66.9	66.9	66.9	92.957	25076000000	A4SXE4
575	A4SXE7	PYRG_POLAQ	pyrG, Pnuc_0945	CTP synthase (EC 6.3.4.2) (Cytidine 5'-triphosphate synthase) (Cytidine triphosphate synthetase) (CTP synthetase) (CTPS) (UTP--ammonia ligase)	27.4542	27.4028	27.2002	27.22	26.582	26.9574	27.3467	27.5036	27.6079			0.133682	0.285341			-0.432578	0.0973918	+		-0.56626	0.0473352	19	19	19	50.6	50.6	50.6	61.278	1775600000	A4SXE7
576	A4SXE8	A4SXE8_POLAQ	kdsA, Pnuc_0946	2-dehydro-3-deoxyphosphooctonate aldolase (EC 2.5.1.55) (3-deoxy-D-manno-octulosonic acid 8-phosphate synthase) (KDO-8-phosphate synthase) (KDO 8-P synthase) (KDOPS) (Phospho-2-dehydro-3-deoxyoctonate aldolase)	28.6752	28.0303	27.963	27.5282	27.8348	27.7666	27.5339	27.7524	27.6174			-0.58829	0.0671149			-0.51296	0.104698			0.0753295	0.540308	16	16	16	67.2	67.2	67.2	30.837	2883500000	A4SXE8;B1XUR9
577	A4SXE9	ENO_POLAQ	eno, Pnuc_0947	Enolase (EC 4.2.1.11) (2-phospho-D-glycerate hydro-lyase) (2-phosphoglycerate dehydratase)	29.9532	29.8881	29.7874	29.1801	29.0846	29.2267	29.301	29.497	29.41	+	+	-0.473607	0.00312539	+	+	-0.712449	0.000366745	+		-0.238841	0.0274997	24	24	24	70.8	70.8	70.8	45.908	8470500000	A4SXE9;B1XUR8
578	A4SXF1	A4SXF1_POLAQ	Pnuc_0949	33 kDa chaperonin	18.7425	22.6026	22.7322	22.9908	23.094	23.1122	18.7425	18.7425	23.5509			-1.01381	0.64984			1.70654	0.26242			2.72035	0.164974	3	3	3	17.8	17.8	17.8	35.029	89236000	A4SXF1
579	A4SXF2	SYE_POLAQ	gltX, Pnuc_0950	Glutamate--tRNA ligase (EC 6.1.1.17) (Glutamyl-tRNA synthetase) (GluRS)	27.0778	27.0504	27.0172	27.413	27.7968	27.6546	27.2893	27.3569	27.5847	+		0.36184	0.0164847	+	+	0.573015	0.007209			0.211175	0.214543	17	17	11	55.3	55.3	42.1	52.32	2006000000	A4SXF2
580	A4SXF6	A4SXF6_POLAQ	Pnuc_0954	Phosphopantetheine-binding protein	25.9228	25.8679	25.6387	24.4654	23.0595	24.5365	18.7425	24.4658	22.1277			-4.03113	0.07252	+		-1.78933	0.0215598			2.2418	0.264646	4	4	4	55.1	55.1	55.1	8.5817	328230000	A4SXF6
581	A4SXF7	A4SXF7_POLAQ	Pnuc_0955	Beta-ketoacyl synthase	25.5781	25.3785	24.6638	25.1327	25.2942	24.987	18.7425	25.0441	24.8353			-2.33282	0.325888			-0.0688477	0.824828			2.26397	0.335226	8	8	8	34.2	34.2	34.2	42.941	382080000	A4SXF7
582	A4SXF9	A4SXF9_POLAQ	Pnuc_0957	Uncharacterized protein	28.0815	27.5742	27.5308	27.4852	27.3913	27.7717	27.5941	27.7503	27.6684			-0.0579211	0.766751			-0.179419	0.442139			-0.121498	0.379029	12	12	12	55.4	55.4	55.4	21.592	2382000000	A4SXF9
583	A4SXG0	A4SXG0_POLAQ	Pnuc_0958	2-hydroxy-3-oxopropionate reductase (EC 1.1.1.60)	29.72	29.8753	29.8562	29.5949	29.4228	29.5262	29.6067	29.2559	29.4927	+		-0.365383	0.033006	+	+	-0.30249	0.0123981			0.0628923	0.612896	27	27	21	93.3	93.3	74.6	31.36	9053000000	A4SXG0
584	A4SXG1	A4SXG1_POLAQ	Pnuc_0959	Uncharacterized protein	24.384	25.1542	25.1094	25.8956	26.4656	26.3659	25.5172	25.6972	25.7691	+		0.778652	0.0404256	+	+	1.35987	0.0112068	+		0.581215	0.0383152	8	8	8	63.8	63.8	63.8	21.935	655660000	A4SXG1
585	A4SXG6	A4SXG6_POLAQ	Pnuc_0964	Hydrolase, TatD family	24.7149	24.375	24.3437	24.1668	24.5785	23.9628	24.0402	24.4219	24.4324			-0.179692	0.363627			-0.241828	0.326808			-0.0621363	0.79376	6	6	4	36.5	36.5	29.7	29.579	244680000	A4SXG6
586	A4SXG7	A4SXG7_POLAQ	Pnuc_0965	DNA polymerase III, delta prime subunit (EC 2.7.7.7)	23.0148	18.7425	18.7425	22.991	23.1509	18.7425	18.7425	23.1607	18.7425			0.0486361	0.982197			1.46153	0.510937			1.4129	0.530905	4	4	3	17	17	14.1	42.31	81031000	A4SXG7
587	A4SXG8	A4SXG8_POLAQ	tmk, Pnuc_0966	Thymidylate kinase (EC 2.7.4.9) (dTMP kinase)	26.7125	26.6987	26.6375	27.0026	27.5951	27.1262	26.2081	26.5164	26.6313			-0.230966	0.146519	+		0.558369	0.0373113	+		0.789335	0.0230996	15	15	15	75.7	75.7	75.7	24.262	1398900000	A4SXG8
588	A4SXH0	A4SXH0_POLAQ	Pnuc_0968	Glycine cleavage T protein (Aminomethyl transferase)	25.5912	25.4041	25.6178	25.4246	24.8353	25.4495	24.5065	25.2804	25.1849			-0.547124	0.0963725			-0.301202	0.227855			0.245922	0.479451	8	8	8	57.7	57.7	57.7	36.69	460070000	A4SXH0
589	A4SXH2	A4SXH2_POLAQ	Pnuc_0970	Thioesterase superfamily protein	25.2057	25.1163	24.9404	23.9165	24.4679	24.18	18.7425	24.2753	24.2643			-2.6601	0.222627	+	+	-0.899314	0.00711674			1.76079	0.394945	3	3	3	49.4	49.4	49.4	17.562	261600000	A4SXH2
590	A4SXH3	A4SXH3_POLAQ	selO, Pnuc_0971	Protein adenylyltransferase SelO (EC 2.7.7.n1)	23.1946	22.4675	22.2678	21.9532	21.7348	18.7425	18.7425	22.959	21.3678			-1.6202	0.26826			-1.83314	0.162847			-0.212942	0.901011	4	4	4	11.9	11.9	11.9	54.932	49439000	A4SXH3
591	A4SXH7	A4SXH7_POLAQ	Pnuc_0975	Peptidylprolyl isomerase (EC 5.2.1.8)	24.6591	25.6239	25.3292	25.7008	24.7825	25.1804	25.0866	26.1521	25.7239			0.450101	0.345328			0.0171502	0.967041			-0.43295	0.348483	8	8	8	41.4	41.4	41.4	29.246	492780000	A4SXH7
592	A4SXH9	AROC_POLAQ	aroC, Pnuc_0977	Chorismate synthase (CS) (EC 4.2.3.5) (5-enolpyruvylshikimate-3-phosphate phospholyase)	28.4996	28.5343	28.5743	28.1907	28.5428	28.4133	28.058	28.0645	28.1033	+	+	-0.460812	5.78905e-05			-0.153812	0.216961	+		0.307	0.0416185	12	12	12	53.1	53.1	53.1	39.631	3861800000	A4SXH9
593	A4SXI0	A4SXI0_POLAQ	Pnuc_0978	CBS domain containing protein	28.0597	28.0732	27.9565	28.3026	28.2043	28.4245	26.9558	27.2814	27.3325	+	+	-0.839872	0.00245033	+		0.280691	0.0188624	+	+	1.12056	0.00112038	11	11	11	73.5	73.5	73.5	17.041	2909600000	A4SXI0
594	A4SXI7	A4SXI7_POLAQ	Pnuc_0985	Putative lipoprotein	25.6048	25.7523	25.466	25.7433	25.9608	25.7083	26.3741	26.0792	26.3028	+	+	0.644353	0.00604804			0.196453	0.160831	+		-0.4479	0.0196428	10	10	10	77.7	77.7	77.7	23.774	687720000	A4SXI7
595	A4SXI9	A4SXI9_POLAQ	Pnuc_0987	L-glutamate ABC transporter ATP-binding protein / L-aspartate ABC transporter ATP-binding protein	23.9881	24.1155	24.6013	24.3714	24.83	25.072	23.3362	24.2494	25.7022			0.194296	0.798936			0.522831	0.132861			0.328535	0.671378	5	5	5	36.9	36.9	36.9	27.054	297360000	A4SXI9
596	A4SXJ1	A4SXJ1_POLAQ	Pnuc_0989	Amino acid ABC transporter membrane protein 1, PAAT family	25.394	25.2927	25.2787	25.0709	24.8435	18.7425	18.7425	25.1749	24.7951			-2.41764	0.310544			-2.43619	0.305076			-0.018556	0.995265	3	3	3	15.4	15.4	15.4	28.481	337400000	A4SXJ1
597	A4SXJ2	A4SXJ2_POLAQ	Pnuc_0990	Amino acid ABC transporter substrate-binding protein, PAAT family	28.0298	28.275	28.208	28.6468	28.9013	28.4855	29.2365	28.4472	28.7072			0.626055	0.0618985	+		0.506954	0.0230771			-0.119102	0.672839	20	20	20	71.1	71.1	71.1	32.882	4599100000	A4SXJ2
598	A4SXJ3	A4SXJ3_POLAQ	Pnuc_0991	NADH dehydrogenase (EC 1.6.99.3)	20.3958	20.8756	18.7425	18.7425	18.7425	18.7425	18.7425	20.2124	18.7425			-0.772172	0.394879			-1.26214	0.122464			-0.489969	0.373901	2	2	2	9.9	9.9	9.9	48.714	7812900	A4SXJ3
599	A4SXJ4	A4SXJ4_POLAQ	Pnuc_0992	Choloylglycine hydrolase	28.5062	28.3972	28.2893	29.0264	29.2729	29.294	28.6583	28.3609	28.7987			0.208354	0.219998	+	+	0.800155	0.00166798	+		0.591801	0.0188219	19	19	19	72.3	72.3	72.3	42.577	5340300000	A4SXJ4
600	A4SXJ5	A4SXJ5_POLAQ	Pnuc_0993	Putative PAS/PAC sensor protein	25.1674	24.8836	24.6984	24.7243	25.5719	25.3637	18.7425	24.6033	24.7419			-2.22062	0.325224			0.303472	0.353208			2.52409	0.274167	4	4	4	49.3	49.3	49.3	16.335	362050000	A4SXJ5
601	A4SXJ9	A4SXJ9_POLAQ	Pnuc_0997	ABC transporter nitrate-binding protein	23.5019	23.3636	23.4336	23.517	23.2463	23.406	22.7626	23.2289	23.0379	+		-0.423261	0.0399694			-0.0432885	0.649066			0.379972	0.0721519	5	5	5	21.7	21.7	21.7	50.751	112140000	A4SXJ9
602	A4SXK8	A4SXK8_POLAQ	Pnuc_1006	HPP family protein+B94	18.7425	18.7425	18.7425	18.7425	21.1837	21.9498	18.7425	18.7425	18.7425			0	1			1.88284	0.12338			1.88284	0.12338	3	3	3	15.7	15.7	15.7	41.912	21983000	A4SXK8
603	A4SXL3	GLMM_POLAQ	glmM, Pnuc_1011	Phosphoglucosamine mutase (EC 5.4.2.10)	25.6951	25.9582	26.0351	25.7343	25.4675	25.382	26.2224	26.0055	26.0062			0.181912	0.221435			-0.368183	0.0674469	+		-0.550095	0.0127779	12	12	12	28.6	28.6	28.6	47.593	659460000	A4SXL3
604	A4SXL4	A4SXL4_POLAQ	Pnuc_1012	Dihydropteroate synthase (DHPS) (EC 2.5.1.15) (Dihydropteroate pyrophosphorylase)	25.5914	25.5236	25.4406	24.9695	18.7425	25.0731	23.8616	24.8202	23.4839	+		-1.4633	0.0216277			-2.59019	0.28368			-1.1269	0.624854	5	5	5	34.1	34.1	34.1	31.487	345750000	A4SXL4
605	A4SXL5	A4SXL5_POLAQ	ftsH, Pnuc_1013	ATP-dependent zinc metalloprotease FtsH (EC 3.4.24.-)	28.3317	28.3247	28.4611	28.5657	28.5914	28.5695	28.7801	28.8461	28.8758	+	+	0.461505	0.00093	+	+	0.203001	0.0107884	+	+	-0.258504	0.000919574	22	22	4	47.7	47.7	8.1	68.179	4561800000	A4SXL5
606	A4SXL6	RLME_POLAQ	rlmE, ftsJ, rrmJ, Pnuc_1014	Ribosomal RNA large subunit methyltransferase E (EC 2.1.1.166) (23S rRNA Um2552 methyltransferase) (rRNA (uridine-2'-O-)-methyltransferase)	24.5628	25.1781	25.0024	24.9671	25.231	25.4041	18.7425	25.0911	25.1985			-1.90372	0.424382			0.286317	0.268071			2.19003	0.3636	6	6	6	55.8	55.8	55.8	24.497	395430000	A4SXL6
607	A4SXL7	A4SXL7_POLAQ	Pnuc_1015	CRM domain-containing protein	26.4902	25.9985	25.9469	25.615	25.4561	25.6671	26.7854	26.2704	26.6214			0.413912	0.146741	+		-0.56577	0.0373645	+		-0.979682	0.00400099	9	9	9	48.1	48.1	48.1	22.617	840400000	A4SXL7
608	A4SXL9	A4SXL9_POLAQ	greA, Pnuc_1017	Transcription elongation factor GreA (Transcript cleavage factor GreA)	27.3665	27.1598	27.2015	27.6324	28.0841	27.7809	27.5171	28.0881	27.4273			0.434885	0.114743	+	+	0.589845	0.016013			0.15496	0.562814	11	11	11	61.4	61.4	61.4	17.086	2343900000	A4SXL9;B1XUM5
609	A4SXM0	A4SXM0_POLAQ	carB, Pnuc_1018	Carbamoyl-phosphate synthase large chain (EC 6.3.5.5) (Carbamoyl-phosphate synthetase ammonia chain)	30.0483	30.0946	29.9841	29.6447	28.9328	29.3011	29.6208	29.7979	29.6823	+	+	-0.342029	0.00497301	+		-0.749455	0.0227068			-0.407426	0.127024	51	51	25	57.9	57.9	31.2	118.81	9666400000	A4SXM0
610	A4SXM1	CARA_POLAQ	carA, Pnuc_1019	Carbamoyl-phosphate synthase small chain (EC 6.3.5.5) (Carbamoyl-phosphate synthetase glutamine chain)	27.2137	27.1817	27.1577	27.1628	26.7121	26.9352	26.7416	27.4542	27.3521			-0.0017217	0.994211			-0.247665	0.131887			-0.245944	0.39396	14	14	14	38.3	38.3	38.3	42.315	1608800000	A4SXM1;B1XUM3
611	A4SXM2	A4SXM2_POLAQ	Pnuc_1020	Propionyl-CoA synthetase (EC 6.2.1.17)	21.9582	22.0912	18.7425	21.5815	18.7425	18.7425	18.7425	21.2587	21.5377			-0.417638	0.781845			-1.24179	0.439187			-0.824149	0.560066	5	3	3	13.2	10	10	69.236	32803000	A4SXM2
612	A4SXM4	A4SXM4_POLAQ	gloB, Pnuc_1022	Hydroxyacylglutathione hydrolase (EC 3.1.2.6) (Glyoxalase II) (Glx II)	26.3145	26.2358	26.2428	26.6886	26.8011	26.7645	25.815	26.6206	26.8506			0.164361	0.629327	+	+	0.487006	0.000304052			0.322645	0.364538	6	6	6	51.3	51.3	51.3	29.443	1085600000	A4SXM4
613	A4SXM7	A4SXM7_POLAQ	Pnuc_1025	Efflux transporter, RND family, MFP subunit	26.4646	26.2754	25.0871	26.4677	26.0037	26.3302	26.2477	26.3052	26.2668			0.330874	0.485884			0.324856	0.512528			-0.00601832	0.967456	11	11	11	45.8	45.8	45.8	46.996	874610000	A4SXM7
614	A4SXM8	A4SXM8_POLAQ	Pnuc_1026	Acriflavin resistance protein	26.3619	26.4664	26.2787	25.5254	25.4398	25.6386	24.5587	24.6492	24.9542	+	+	-1.64832	0.000232159	+	+	-0.8344	0.000457738	+		0.813916	0.00358641	12	12	12	18.1	18.1	18.1	111.65	609950000	A4SXM8
615	A4SXN0	A4SXN0_POLAQ	Pnuc_1028	Tartrate dehydrogenase (EC 1.1.1.93)	30.0963	29.9874	29.9962	29.6228	29.9859	29.7624	29.3623	29.4583	29.8383	+		-0.47368	0.0339044			-0.236275	0.101177			0.237405	0.257079	19	19	19	65.8	65.8	65.8	41.386	10590000000	A4SXN0
616	A4SXN1	A4SXN1_POLAQ	Pnuc_1029	Uncharacterized protein	18.7425	18.7425	18.7425	18.7425	22.3486	23.3663	18.7425	21.9129	21.9205			2.11615	0.116117			2.74328	0.122163			0.627132	0.739182	2	2	2	22.8	22.8	22.8	26.683	45939000	A4SXN1
617	A4SXN2	A4SXN2_POLAQ	Pnuc_1030	Uncharacterized protein	26.0986	25.288	24.8874	26.1082	25.9966	26.3215	25.7404	25.7637	24.5354			-0.0781593	0.891889			0.717425	0.123627			0.795584	0.128827	7	7	7	39.6	39.6	39.6	27.731	656930000	A4SXN2
618	A4SXN4	A4SXN4_POLAQ	Pnuc_1032	Amidase	24.7078	24.9036	24.3572	24.5354	24.0564	24.3746	24.9688	24.9113	24.8576			0.256329	0.190958			-0.334079	0.191795	+		-0.590408	0.0149775	9	9	9	34.6	34.6	34.6	46.244	292590000	A4SXN4
619	A4SXN5	A4SXN5_POLAQ	Pnuc_1033	Uncharacterized protein UPF0065	24.6966	24.6711	24.8531	25.3618	25.462	25.2527	24.7221	24.8667	25.0388			0.135588	0.276706	+	+	0.618569	0.00172978	+		0.482981	0.0116511	4	4	4	25.2	25.2	25.2	34.627	385700000	A4SXN5
620	A4SXN6	A4SXN6_POLAQ	Pnuc_1034	NADH:flavin oxidoreductase/NADH oxidase	28.4773	28.5397	28.7312	28.6477	28.8361	28.8007	28.7991	28.8407	28.8406	+		0.244022	0.0347359			0.178717	0.135505			-0.0653051	0.333596	17	17	17	63.8	63.8	63.8	40.453	5024200000	A4SXN6
621	A4SXN7	A4SXN7_POLAQ	Pnuc_1035	Methylmalonate-semialdehyde dehydrogenase (Acylating) (EC 1.2.1.27)	30.7769	30.6055	30.6103	30.0239	30.384	30.1554	29.8089	30.3434	30.0488	+		-0.597212	0.0221587	+		-0.476449	0.0162319			0.120764	0.553535	40	40	40	70.8	70.8	70.8	54.76	15108000000	A4SXN7
622	A4SXP5	A4SXP5_POLAQ	nuoI, Pnuc_1043	NADH-quinone oxidoreductase subunit I (EC 7.1.1.-) (NADH dehydrogenase I subunit I) (NDH-1 subunit I)	25.6408	25.6401	25.4284	23.1358	22.7677	23.4183	18.7425	23.0984	18.7425	+		-5.37534	0.0208763	+	+	-2.46253	0.000255728			2.91281	0.117522	5	5	5	27	27	27	18.787	233210000	A4SXP5
623	A4SXP7	A4SXP7_POLAQ	Pnuc_1045	NADH-quinone oxidoreductase (EC 7.1.1.-)	27.6652	27.8265	27.6283	28.047	27.9352	27.9875	28.0109	28.2058	28.3176	+	+	0.471417	0.0121389	+	+	0.283242	0.014716			-0.188175	0.119425	26	26	26	49.3	49.3	49.3	82.509	2954600000	A4SXP7
624	A4SXP8	A4SXP8_POLAQ	Pnuc_1046	NADH-quinone oxidoreductase subunit F (EC 7.1.1.-)	27.8264	27.502	27.533	26.9039	26.724	26.9883	26.9258	27.316	26.9823	+		-0.545767	0.0268552	+	+	-0.748412	0.00444586			-0.202645	0.233605	12	12	12	42.1	42.1	42.1	47.408	1743500000	A4SXP8;B1XUK3
625	A4SXQ0	NUOD_POLAQ	nuoD, Pnuc_1048	NADH-quinone oxidoreductase subunit D (EC 7.1.1.-) (NADH dehydrogenase I subunit D) (NDH-1 subunit D)	27.5064	27.3685	27.4489	26.752	26.6252	26.6744	26.7062	26.961	26.9636	+	+	-0.564333	0.0039125	+	+	-0.757408	0.000154393			-0.193075	0.106488	13	13	13	34.1	34.1	34.1	47.815	1551900000	A4SXQ0;B1XUK1
626	A4SXQ1	NUOC_POLAQ	nuoC, Pnuc_1049	NADH-quinone oxidoreductase subunit C (EC 7.1.1.-) (NADH dehydrogenase I subunit C) (NDH-1 subunit C)	27.4823	27.3034	27.355	26.8498	27.0982	27.0802	26.5748	26.8992	26.9021	+	+	-0.588206	0.00825663	+		-0.370822	0.0181175			0.217384	0.182304	8	8	8	52.3	52.3	52.3	22.98	1596300000	A4SXQ1
627	A4SXQ2	NUOB_POLAQ	nuoB, Pnuc_1050	NADH-quinone oxidoreductase subunit B (EC 7.1.1.-) (NADH dehydrogenase I subunit B) (NDH-1 subunit B)	23.7613	18.7425	23.7673	22.9628	23.0559	23.3042	18.7425	18.7425	23.2339			-1.85072	0.45619			1.01726	0.57687			2.86798	0.128567	3	3	3	23.8	23.8	23.8	17.553	118620000	A4SXQ2;B1XUJ9
628	A4SXQ5	TPIS_POLAQ	tpiA, Pnuc_1053	Triosephosphate isomerase (TIM) (TPI) (EC 5.3.1.1) (Triose-phosphate isomerase)	25.2632	25.1549	25.1658	25.2301	25.7403	25.6083	25.0201	25.0059	25.0961	+		-0.153898	0.0256097			0.331652	0.101804	+		0.485551	0.0354065	3	3	3	14.3	14.3	14.3	26.815	468000000	A4SXQ5;B1XUJ6
629	A4SXQ6	A4SXQ6_POLAQ	Pnuc_1054	Alcohol dehydrogenase, zinc-binding domain protein	26.327	26.2583	26.2347	26.551	26.4638	26.7155	26.5343	26.5185	26.6818	+	+	0.304871	0.00662113	+		0.303424	0.0183238			-0.00144768	0.987975	11	11	11	49.1	49.1	49.1	35.159	1049700000	A4SXQ6
630	A4SXQ7	PNP_POLAQ	pnp, Pnuc_1055	Polyribonucleotide nucleotidyltransferase (EC 2.7.7.8) (Polynucleotide phosphorylase) (PNPase)	30.7979	30.778	30.7817	30.3069	30.2968	30.2915	31.3882	30.8207	31.24			0.363747	0.0991855	+	+	-0.487443	3.55339e-07	+		-0.851189	0.00745265	46	46	46	61.9	61.9	61.9	77.169	20353000000	A4SXQ7;B1XUJ5
631	A4SXQ8	RS15_POLAQ	rpsO, Pnuc_1056	30S ribosomal protein S15	27.7862	27.7792	27.6542	27.3945	27.6271	27.5033	27.7034	28.5831	27.9468			0.337902	0.272413	+		-0.231544	0.0438911			-0.569447	0.10324	8	8	8	79.8	79.8	79.8	10.152	2594500000	A4SXQ8;B1XUJ4
632	A4SXR0	LEU1_POLAQ	leuA, Pnuc_1058	2-isopropylmalate synthase (EC 2.3.3.13) (Alpha-IPM synthase) (Alpha-isopropylmalate synthase)	29.009	28.9876	29.053	28.5394	28.653	28.5271	28.2301	28.7819	28.542	+		-0.498526	0.0362812	+	+	-0.443369	0.000568151			0.0551567	0.754533	21	21	21	65.4	65.4	65.4	55.487	4944700000	A4SXR0;B1XUJ3
633	A4SXR2	PSD_POLAQ	psd, Pnuc_1060	Phosphatidylserine decarboxylase proenzyme (EC 4.1.1.65) [Cleaved into: Phosphatidylserine decarboxylase alpha chain; Phosphatidylserine decarboxylase beta chain]	25.426	25.1901	24.6547	23.6694	23.1368	23.7613	18.7425	24.6777	23.625			-2.74189	0.210947	+	+	-1.56779	0.00639586			1.1741	0.557846	6	6	6	33.5	33.5	33.5	24.003	236960000	A4SXR2;B1XUJ1
634	A4SXR3	ILVC_POLAQ	ilvC, Pnuc_1061	Ketol-acid reductoisomerase (NADP(+)) (KARI) (EC 1.1.1.86) (Acetohydroxy-acid isomeroreductase) (AHIR) (Alpha-keto-beta-hydroxylacyl reductoisomerase) (Ketol-acid reductoisomerase type 1) (Ketol-acid reductoisomerase type I)	31.7105	31.9194	31.9057	31.2354	31.1535	31.1721	31.587	31.651	31.3535	+		-0.314716	0.0493071	+	+	-0.658239	0.000789531	+		-0.343523	0.0214897	42	42	17	97.3	97.3	56.8	36.551	34523000000	A4SXR3
635	A4SXR4	A4SXR4_POLAQ	Pnuc_1062	Acetolactate synthase, small subunit (EC 2.2.1.6)	28.2854	28.0851	28.0473	27.3614	27.4291	27.5095	26.9591	27.3535	27.2299	+	+	-0.958443	0.00225243	+	+	-0.705968	0.00116791			0.252475	0.11162	15	15	15	73.6	73.6	73.6	18.081	2364200000	A4SXR4;B1XUI9
636	A4SXR5	A4SXR5_POLAQ	Pnuc_1063	Acetolactate synthase (EC 2.2.1.6)	29.6793	29.638	29.5864	28.7595	28.6368	28.7086	29.1802	29.25	29.0603	+	+	-0.471059	0.00156807	+	+	-0.932931	3.078e-05	+	+	-0.461872	0.00217471	41	41	41	56.6	56.6	56.6	65.615	6903400000	A4SXR5;B1XUI8
637	A4SXR8	A4SXR8_POLAQ	Pnuc_1066	Uncharacterized protein	25.5313	25.3064	25.2266	25.7037	25.0449	25.5504	26.0493	25.76	26.0604	+	+	0.60181	0.0109337			0.0782235	0.738958			-0.523587	0.0778018	7	7	6	48.8	48.8	44	23.067	576870000	A4SXR8
638	A4SXS1	A4SXS1_POLAQ	Pnuc_1069	Short-chain dehydrogenase/reductase SDR	25.5267	25.7501	25.8484	25.7196	25.7683	25.8271	25.7343	25.337	25.6113			-0.147527	0.384287			0.0632706	0.561695			0.210798	0.157643	9	9	9	47.5	47.5	47.5	27.584	625730000	A4SXS1
639	A4SXS2	A4SXS2_POLAQ	Pnuc_1070	Uncharacterized protein UPF0065	26.9638	26.6353	26.8947	27.1581	26.9903	27.3634	27.0162	26.6227	26.8763			0.00711695	0.965015			0.339343	0.082304			0.332226	0.103038	15	15	15	59.6	59.6	59.6	34.931	1501200000	A4SXS2
640	A4SXS9	RPOZ_POLAQ	rpoZ, Pnuc_1077	DNA-directed RNA polymerase subunit omega (RNAP omega subunit) (EC 2.7.7.6) (RNA polymerase omega subunit) (Transcriptase subunit omega)	25.5176	25.5986	25.6737	26.1044	25.8147	26.0572	25.5007	26.8653	25.9992			0.525113	0.260696	+		0.395504	0.0169814			-0.129609	0.766964	6	6	6	73.1	73.1	73.1	7.4777	724810000	A4SXS9;B1XUH5
641	A4SXT0	A4SXT0_POLAQ	gmk, Pnuc_1078	Guanylate kinase (EC 2.7.4.8) (GMP kinase)	23.8183	23.6032	23.9227	24.1096	24.2757	24.4288	18.7425	23.5892	23.8442			-1.72276	0.358585	+		0.48997	0.0204593			2.21273	0.253939	5	5	5	18.4	18.4	18.4	23.571	176030000	A4SXT0
642	A4SXT1	A4SXT1_POLAQ	Pnuc_1079	Uncharacterized protein	25.261	25.2514	25.1649	25.1687	25.2116	25.6747	25.6065	25.3177	24.8096			0.0188287	0.939975			0.125907	0.487544			0.107078	0.725054	9	9	9	30.1	30.1	30.1	33.711	469530000	A4SXT1
643	A4SXT2	A4SXT2_POLAQ	rph, Pnuc_1080	Ribonuclease PH (RNase PH) (EC 2.7.7.56) (tRNA nucleotidyltransferase)	24.7753	25.0189	24.9832	25.7072	25.9064	25.5804	25.9032	25.0921	25.4191			0.545651	0.0922049	+	+	0.805535	0.00268619			0.259884	0.364023	5	5	5	32.9	32.9	32.9	26.307	521780000	A4SXT2
644	A4SXT3	A4SXT3_POLAQ	Pnuc_1081	dITP/XTP pyrophosphatase (EC 3.6.1.66) (Non-canonical purine NTP pyrophosphatase) (Non-standard purine NTP pyrophosphatase) (Nucleoside-triphosphate diphosphatase) (Nucleoside-triphosphate pyrophosphatase) (NTPase)	22.462	18.7425	18.7425	23.0519	18.7425	23.0922	18.7425	23.3138	23.2275			1.77894	0.413991			1.64653	0.435644			-0.132409	0.95249	2	2	2	27	27	27	21.301	65209000	A4SXT3
645	A4SXT5	A4SXT5_POLAQ	Pnuc_1083	Uncharacterized protein UPF0065	25.7315	25.5865	25.4176	25.6156	25.4448	25.6994	24.7544	25.1461	24.5559	+		-0.759731	0.0178027			0.00808843	0.948483	+		0.76782	0.0152828	9	9	9	39.5	39.5	39.5	35.992	483510000	A4SXT5
646	A4SXT6	A4SXT6_POLAQ	Pnuc_1084	Beta-lactamase domain protein	25.1781	25.5386	25.2537	25.5526	25.5884	25.5229	24.7001	24.9326	24.9034	+		-0.478109	0.0222618			0.23114	0.106613	+	+	0.709249	0.000717324	9	9	9	19.1	19.1	19.1	77.576	467780000	A4SXT6
647	A4SXT8	A4SXT8_POLAQ	Pnuc_1086	Patatin	22.4853	22.5106	18.7425	22.6568	18.7425	22.6439	18.7425	18.7425	23.3843			-0.956376	0.655951			0.101594	0.957852			1.05797	0.628558	3	3	3	15.1	15.1	15.1	44.987	81903000	A4SXT8
648	A4SXU0	A4SXU0_POLAQ	Pnuc_1088	Thiamine pyrophosphate enzyme TPP binding domain protein	29.4101	29.318	29.3699	28.9454	29.3329	29.1246	28.0814	28.5633	28.6592	+	+	-0.931402	0.00672969			-0.231752	0.114359	+		0.69965	0.0294658	28	28	28	68.9	68.9	68.9	58.564	6283200000	A4SXU0
649	A4SXU3	A4SXU3_POLAQ	pgi, Pnuc_1091	Glucose-6-phosphate isomerase (GPI) (EC 5.3.1.9) (Phosphoglucose isomerase) (PGI) (Phosphohexose isomerase) (PHI)	26.3286	26.4216	26.2418	25.8131	25.3105	26.1203	26.6588	25.7246	25.8739			-0.244929	0.452169			-0.582716	0.0734727			-0.337787	0.417199	14	14	14	47.3	47.3	47.3	55.824	797190000	A4SXU3
650	A4SXU4	A4SXU4_POLAQ	Pnuc_1092	Phosphomannomutase (EC 5.4.2.8)	25.7941	25.8831	25.6901	26.0387	25.9967	26.1779	26.8053	26.0154	26.8651			0.772811	0.0505596	+		0.28198	0.0225819			-0.490831	0.153621	14	14	14	41.9	41.9	41.9	50.377	847130000	A4SXU4;B1XUG9
651	A4SXU8	A4SXU8_POLAQ	Pnuc_1096	Sulfotransferase	23.6977	23.9585	23.6736	24.6233	24.7841	25.1622	24.5517	24.7897	25.3533	+	+	1.12165	0.011637	+	+	1.07994	0.00420303			-0.0417163	0.891224	17	17	17	18.4	18.4	18.4	198.97	294360000	A4SXU8
652	A4SXV0	A4SXV0_POLAQ	Pnuc_1098	Methyltransferase FkbM family	25.6698	25.6637	25.7225	24.9737	24.8341	24.9488	25.4172	24.7693	25.2368	+		-0.544207	0.0485219	+	+	-0.76646	8.18828e-05			-0.222253	0.324012	7	7	7	44.7	44.7	44.7	28.897	463110000	A4SXV0
653	A4SXV3	A4SXV3_POLAQ	Pnuc_1101	Uncharacterized protein	29.7745	29.8089	29.4272	29.1106	28.6039	29.0873	28.452	28.8129	28.4856	+	+	-1.08668	0.00291991	+		-0.736266	0.0230262			0.350415	0.156713	19	19	19	68.6	68.6	68.6	23.439	6568400000	A4SXV3
654	A4SXV5	A4SXV5_POLAQ	Pnuc_1103	Quinolinate synthase (EC 2.5.1.72)	23.7561	23.6918	23.4585	24.2157	24.5486	24.5988	18.7425	23.8788	23.9162			-1.45631	0.445034	+	+	0.818896	0.00552706			2.2752	0.257058	4	4	4	12	12	12	40.42	185690000	A4SXV5;B1XUF9
655	A4SXV6	A4SXV6_POLAQ	Pnuc_1104	Nicotinate-nucleotide pyrophosphorylase (Carboxylating) (EC 2.4.2.19)	25.7452	25.4911	25.2533	26.1042	26.6649	26.1941	25.3992	25.4134	25.7715			0.0315081	0.87445	+		0.824527	0.0213458	+		0.793019	0.0202031	11	11	11	50.9	50.9	50.9	30.917	714330000	A4SXV6
656	A4SXV7	A4SXV7_POLAQ	Pnuc_1105	TRAP transporter solute receptor, TAXI family	25.6693	25.5743	25.2316	25.4377	25.2869	25.3237	18.7425	24.8152	25.3457			-2.52393	0.300126			-0.1423	0.368294			2.38163	0.323863	5	5	5	19	19	19	52.011	432920000	A4SXV7
657	A4SXV8	A4SXV8_POLAQ	Pnuc_1106	L-aspartate oxidase (EC 1.4.3.16)	26.3059	26.2591	26.3271	26.4601	26.7114	26.3949	26.2739	26.4776	26.2625			0.0406246	0.606099			0.224724	0.0847423			0.1841	0.197132	15	15	15	54.9	54.9	54.9	60.877	1008700000	A4SXV8
658	A4SXW1	A4SXW1_POLAQ	Pnuc_1109	NAD-dependent formate dehydrogenase catalytic subunit / NAD-dependent formate dehydrogenase iron-sulfur protein	20.1313	19.915	18.7425	18.7425	18.7425	18.7425	18.7425	18.7425	18.7425			-0.853762	0.118947			-0.853762	0.118947			0	1	2	2	2	3.3	3.3	3.3	105.66	6093400	A4SXW1
659	A4SXW3	A4SXW3_POLAQ	Pnuc_1111	Uncharacterized protein	26.0948	26.1067	25.8324	24.9836	25.0386	25.2937	18.7425	25.2446	24.8082			-3.07949	0.21648	+	+	-0.905977	0.00228824			2.17351	0.359256	12	12	12	23.4	23.4	23.4	88.2	486910000	A4SXW3
660	A4SXW7	A4SXW7_POLAQ	Pnuc_1115	YCII-related protein	29.4767	29.4734	29.4924	29.6123	29.9731	29.5927	28.9293	29.2976	29.0504	+		-0.388379	0.0232101			0.245208	0.118694	+		0.633588	0.0182533	9	9	9	87.1	87.1	87.1	11.232	8415000000	A4SXW7
661	A4SXX0	A4SXX0_POLAQ	Pnuc_1118	SMC domain protein	24.5368	24.5677	24.6502	25.8321	25.6516	26.0617	25.9814	25.6035	25.7532	+	+	1.19447	0.000484769	+	+	1.26359	0.000512808			0.0691134	0.691143	8	8	8	22.8	22.8	22.8	41.847	556510000	A4SXX0
662	A4SXX5	A4SXX5_POLAQ	Pnuc_1123	Filamentation induced by cAMP protein Fic	25.7185	25.6185	25.3082	25.5867	25.4697	25.6689	18.7425	25.6315	25.389			-2.29405	0.367553			0.0267474	0.854074			2.3208	0.362077	10	10	10	26.1	26.1	26.1	56.626	531050000	A4SXX5
663	A4SXX6	A4SXX6_POLAQ	Pnuc_1124	Uncharacterized protein	18.7425	18.7425	23.4345	25.8891	25.9339	26.2151	28.1168	25.6934	27.2424	+		6.711	0.0174159	+		5.70617	0.0219514			-1.00483	0.233089	9	9	9	28.5	28.5	28.5	43.736	882190000	A4SXX6
664	A4SXX8	A4SXX8_POLAQ	Pnuc_1126	Uncharacterized protein	25.0542	25.0628	24.8915	24.1195	23.1629	23.1273	23.851	23.7617	24.2695	+	+	-1.0421	0.00329702	+	+	-1.53293	0.00966507			-0.490835	0.24519	7	7	7	37.9	37.9	37.9	32.079	227140000	A4SXX8
665	A4SXY3	A4SXY3_POLAQ	Pnuc_1131	Phage transcriptional regulator, AlpA	25.3928	25.1025	24.8602	26.7786	26.8963	27.0453	18.7425	25.1088	25.1441			-2.12004	0.376634	+	+	1.78821	0.000485685			3.90825	0.140351	3	3	3	46.4	46.4	46.4	8.0676	798010000	A4SXY3
666	A4SXY5	A4SXY5_POLAQ	Pnuc_1133	N-6 DNA methylase	22.6165	22.81	22.5637	24.2833	24.5035	24.4719	23.7108	23.7646	23.9726	+	+	1.15262	0.000459906	+	+	1.75618	6.58926e-05	+		0.603566	0.0045983	9	9	9	27.6	27.6	27.6	56.106	175180000	A4SXY5
667	A4SXZ0	A4SXZ0_POLAQ	acsA, Pnuc_1138	Acetyl-coenzyme A synthetase (AcCoA synthetase) (Acs) (EC 6.2.1.1) (Acetate--CoA ligase) (Acyl-activating enzyme)	28.231	28.3382	28.0684	27.599	26.8657	27.2159	28.2664	27.8397	27.9581			-0.191122	0.270063	+	+	-0.985682	0.0120133	+		-0.79456	0.0323768	24	24	24	42.9	42.9	42.9	71.92	2680300000	A4SXZ0;B1XUF0
668	A4SXZ1	A4SXZ1_POLAQ	Pnuc_1139	Fumarate hydratase class I (EC 4.2.1.2)	29.9882	30.0144	29.9168	29.771	29.5553	29.5492	29.3214	29.8757	29.6945			-0.342597	0.107649	+	+	-0.347971	0.0114142			-0.00537427	0.977455	39	39	30	76.9	76.9	64.3	54.842	10044000000	A4SXZ1
669	A4SXZ4	A4SXZ4_POLAQ	Pnuc_1142	Outer membrane transport energization protein ExbB	24.4799	24.3481	24.844	24.23	24.0122	24.4284	18.7425	18.7425	23.6357			-4.18377	0.0630021			-0.333798	0.155256			3.84997	0.0781699	3	3	3	24.3	24.3	24.3	24.944	204240000	A4SXZ4
670	A4SXZ7	A4SXZ7_POLAQ	Pnuc_1145	TRAP-type uncharacterized transport system periplasmic component-like protein	24.1813	24.0044	23.878	24.0369	24.3456	23.8672	18.7425	23.6669	24.123			-1.84378	0.345286			0.0620003	0.726727			1.90578	0.332016	4	4	4	15.4	15.4	15.4	43.46	187510000	A4SXZ7
671	A4SXZ8	A4SXZ8_POLAQ	Pnuc_1146	Phosphate ABC transporter substrate-binding protein, PhoT family	23.7097	23.8636	23.7471	23.7219	22.9711	23.7677	18.7425	22.8088	22.7053			-2.35463	0.15356			-0.286567	0.33609			2.06806	0.203848	3	3	3	11.8	11.8	11.8	30.22	136510000	A4SXZ8
672	A4SXZ9	A4SXZ9_POLAQ	Pnuc_1147	Phosphate ABC transporter substrate-binding protein, PhoT family	23.8936	23.9625	24.1678	24.3859	24.2437	24.0409	24.2929	23.7977	24.4466			0.171108	0.465668			0.21556	0.171694			0.0444527	0.849665	4	4	4	42.2	42.2	42.2	28.48	202800000	A4SXZ9
673	A4SY00	A4SY00_POLAQ	Pnuc_1148	Uncharacterized protein	25.4903	25.5687	25.4863	25.6557	25.8917	25.7692	24.9849	25.3648	25.3768			-0.272928	0.106441	+		0.257109	0.024649	+		0.530037	0.0219529	6	6	6	31.1	31.1	31.1	28.207	549520000	A4SY00
674	A4SY02	A4SY02_POLAQ	Pnuc_1150	Penicillin amidase (EC 3.5.1.11)	25.6789	25.5406	25.4414	25.1088	25.2263	25.309	25.3009	25.0619	24.6994	+		-0.532883	0.0470803	+		-0.338926	0.0197432			0.193957	0.351889	8	8	8	16.7	16.7	16.7	91.262	466480000	A4SY02
675	A4SY05	A4SY05_POLAQ	purU, Pnuc_1153	Formyltetrahydrofolate deformylase (EC 3.5.1.10) (Formyl-FH(4) hydrolase)	26.8089	26.537	26.3614	26.0291	25.8745	26.2799	25.3234	25.9073	25.3586	+	+	-1.03933	0.0105916	+		-0.507961	0.0445793			0.531364	0.075676	12	12	12	61.6	61.6	61.6	32.032	828180000	A4SY05
676	A4SY10	A4SY10_POLAQ	Pnuc_1158	Aldehyde oxidase and xanthine dehydrogenase, molybdopterin binding protein	28.0976	28.029	27.8615	28.4594	28.894	28.684	27.9448	28.0897	28.0421			0.0295238	0.737186	+	+	0.683109	0.00895441	+		0.653585	0.00786422	26	26	26	50.4	50.4	50.4	79.178	3761500000	A4SY10
677	A4SY11	A4SY11_POLAQ	Pnuc_1159	(2Fe-2S)-binding domain protein	23.6453	23.957	23.7142	23.9398	24.3562	24.1715	23.5909	23.9187	23.7635			-0.0144386	0.919263			0.383691	0.0663683			0.398129	0.06013	4	4	4	23.5	23.5	23.5	16.008	177740000	A4SY11
678	A4SY14	A4SY14_POLAQ	Pnuc_1162	Uncharacterized protein UPF0065	26.429	26.3184	26.2197	26.6613	26.6384	26.6139	25.9187	26.6324	26.2811			-0.0449721	0.844349	+	+	0.315458	0.00704345			0.36043	0.155849	12	12	12	54.8	54.8	54.8	35.119	1025500000	A4SY14
679	A4SY15	A4SY15_POLAQ	Pnuc_1163	Gamma-glutamyltransferase 2, Threonine peptidase, MEROPS family T03 (EC 2.3.2.2)	27.9915	27.8128	28.0145	27.7987	28.0065	27.933	27.2811	27.1167	27.2331	+	+	-0.72931	0.000813942			-0.0268923	0.775474	+	+	0.702418	0.000841728	22	22	21	54.4	54.4	51.2	56.566	2533600000	A4SY15
680	A4SY29	A4SY29_POLAQ	Pnuc_1177	tRNA-U16,U17-dihydrouridine synthase	23.5185	24.1602	23.9182	23.7282	24.7388	23.5951	18.7425	18.7425	18.7425	+	+	-5.12312	1.05837e-05			0.155094	0.722341	+	+	5.27821	0.000127438	4	4	4	26.2	26.2	26.2	38.691	144630000	A4SY29
681	A4SY32	A4SY32_POLAQ	Pnuc_1180	Putative ABC transporter, periplasmic protein	24.7051	24.5167	24.6444	24.727	24.7416	24.7138	23.5811	24.3562	24.546			-0.460971	0.199598			0.105421	0.133477			0.566392	0.127518	7	7	7	32.5	32.5	32.5	34.517	274570000	A4SY32
682	A4SY35	A4SY35_POLAQ	Pnuc_1183	Abhydrolase_3 domain-containing protein	23.4931	24.199	24.4941	24.2215	23.7619	24.1263	18.7425	23.9788	24.5532			-1.63723	0.431239			-0.0254866	0.94185			1.61174	0.4337	6	6	6	55	55	55	30.205	199410000	A4SY35
683	A4SY36	A4SY36_POLAQ	Pnuc_1184	Amidase	24.7477	25.0959	24.2008	26.2846	26.2726	24.8956	26.0289	26.0083	26.416	+	+	1.46961	0.00734473			1.13612	0.0984687			-0.333488	0.525195	6	6	6	29.6	29.6	29.6	42.615	614830000	A4SY36
684	A4SY37	A4SY37_POLAQ	Pnuc_1185	ABC transporter, substrate binding protein	22.9617	23.0233	21.8486	22.1946	21.5486	21.3766	18.7425	21.4236	18.7425	+		-2.975	0.0376089			-0.904605	0.118132			2.0704	0.089444	3	3	3	22.1	22.1	22.1	34.856	44826000	A4SY37
685	A4SY41	UREG_POLAQ	ureG, Pnuc_1190	Urease accessory protein UreG	23.9259	23.9413	24.0223	24.2859	24.0666	24.0077	24.1139	24.723	24.3706			0.439356	0.0701723			0.1569	0.155403			-0.282455	0.222582	3	3	3	32.5	32.5	32.5	22.286	209190000	A4SY41
686	A4SY43	UREE_POLAQ	ureE, Pnuc_1192	Urease accessory protein UreE	25.6447	25.6925	25.6831	25.3375	25.2798	25.2798	23.9547	24.9638	24.8128	+		-1.0963	0.0252361	+	+	-0.374384	0.000101529			0.721917	0.0835709	7	7	7	53.5	53.5	53.5	21.9	455460000	A4SY43
687	A4SY44	URE1_POLAQ	ureC, Pnuc_1193	Urease subunit alpha (EC 3.5.1.5) (Urea amidohydrolase subunit alpha)	26.3429	26.2275	26.1235	25.4518	25.8057	25.4936	18.7425	25.3556	25.1225			-3.15776	0.218877	+	+	-0.647581	0.00726437			2.51018	0.311638	10	10	10	30.9	30.9	30.9	60.944	579400000	A4SY44
688	A4SY47	URE3_POLAQ	ureA, Pnuc_1196	Urease subunit gamma (EC 3.5.1.5) (Urea amidohydrolase subunit gamma)	25.3985	25.1868	25.3606	24.2909	23.9729	24.6152	18.7425	24.2674	23.6664			-3.08989	0.152442	+	+	-1.02233	0.00650776			2.06757	0.305223	3	3	3	68	68	68	11.041	282870000	A4SY47
689	A4SY56	A4SY56_POLAQ	Pnuc_1205	Uncharacterized protein	25.7713	25.3418	25.596	24.9205	23.8533	24.3735	18.7425	24.3151	24.3919			-3.08655	0.175006	+		-1.1873	0.0233296			1.89925	0.373091	7	7	7	31.8	31.8	31.8	43.685	329120000	A4SY56
690	A4SY57	A4SY57_POLAQ	Pnuc_1206	Uncharacterized protein	18.7425	24.5503	24.5857	24.3233	24.4151	24.6607	18.7425	23.8761	18.7425			-2.1725	0.448498			1.84022	0.397543			4.01272	0.0792966	5	5	5	14.8	14.8	14.8	54.204	218750000	A4SY57
691	A4SY59	A4SY59_POLAQ	Pnuc_1208	Uncharacterized protein	25.5969	25.3177	26.0103	25.7413	26.0717	26.1043	18.7425	25.9191	26.3302			-1.97772	0.468465			0.330784	0.227406			2.30851	0.402256	3	3	3	92.9	92.9	92.9	8.8269	749710000	A4SY59
692	A4SY60	A4SY60_POLAQ	Pnuc_1209	Uncharacterized protein	25.689	25.3829	25.82	26.6375	27.0079	26.9804	27.5712	26.646	27.3893	+	+	1.57149	0.00723402	+	+	1.24463	0.00210775			-0.326853	0.347102	8	8	8	74.8	74.8	74.8	14	1276600000	A4SY60
693	A4SY73	A4SY73_POLAQ	Pnuc_1222	RNA binding S1 domain protein	18.7425	18.7425	18.7425	22.3538	22.8882	22.4938	18.7425	18.7425	21.8377			1.03173	0.373901	+	+	3.83611	1.79398e-05			2.80438	0.0548834	4	4	4	9.3	9.3	9.3	86.299	37585000	A4SY73
694	A4SY75	A4SY75_POLAQ	Pnuc_1224	GTP-binding protein TypA	26.8757	26.8055	26.9176	28.4321	28.3507	28.4145	29.0228	28.8238	29.0955	+	+	2.11439	1.7428e-05	+	+	1.53283	3.05816e-06	+		-0.581563	0.00237486	24	24	24	56.2	56.2	56.2	67.336	3704100000	A4SY75
695	A4SY77	RBFA_POLAQ	rbfA, Pnuc_1226	Ribosome-binding factor A	25.3896	25.4966	25.327	25.3739	25.3686	25.4369	26.077	25.8018	26.0119	+	+	0.559114	0.00443981			-0.0112934	0.845013	+		-0.570408	0.00266649	6	6	6	61.5	61.5	61.5	13.908	565360000	A4SY77;B1XV88
696	A4SY78	IF2_POLAQ	infB, Pnuc_1227	Translation initiation factor IF-2	29.0026	28.9196	28.9199	29.1412	29.1729	29.1381	29.7482	29.6277	29.5939	+	+	0.709222	0.000199114	+	+	0.20337	0.0024034	+	+	-0.505852	0.000462873	45	45	45	59.1	59.1	59.1	98.347	7153100000	A4SY78
697	A4SY79	A4SY79_POLAQ	nusA, Pnuc_1228	Transcription termination/antitermination protein NusA	28.9298	29.1418	28.9822	29.3038	28.9567	29.098	29.7269	29.951	29.953	+	+	0.859014	0.000951396			0.101568	0.442352	+		-0.757446	0.00381486	28	28	28	63.9	63.9	63.9	55.445	7719900000	A4SY79;B1XV90
698	A4SY80	RIMP_POLAQ	rimP, Pnuc_1229	Ribosome maturation factor RimP	18.7425	18.7425	20.4249	22.8096	23.0899	23.1871	25.1863	23.4456	25.6532	+	+	5.45838	0.00336545	+	+	3.72558	0.00287033			-1.7328	0.0637232	5	5	5	39.9	39.9	39.9	18.124	160240000	A4SY80
699	A4SY81	A4SY81_POLAQ	Pnuc_1230	Pseudouridine synthase (EC 5.4.99.-)	22.8806	23.7597	22.9423	25.7971	25.2266	25.0726	26.8008	26.2572	26.5995	+	+	3.35826	0.000493313	+	+	2.17122	0.00376795	+		-1.18705	0.0119587	10	10	10	22.8	22.8	22.8	63.91	537800000	A4SY81
700	A4SY82	A4SY82_POLAQ	Pnuc_1231	Segregation and condensation protein B	24.5871	24.7485	24.1319	25.4987	25.4197	25.2509	25.4658	26.4959	26.0169	+	+	1.50367	0.0127142	+	+	0.900599	0.0105353			-0.603076	0.12048	6	6	6	36.6	36.6	36.6	28.549	496500000	A4SY82
701	A4SY85	A4SY85_POLAQ	Pnuc_1234	ABC transporter related protein	24.5545	24.6354	24.5916	24.3233	23.8122	24.0558	18.7425	23.8875	23.716			-2.4785	0.215785	+		-0.530063	0.023872			1.94844	0.314047	9	9	9	36.1	36.1	36.1	60.102	198560000	A4SY85
702	A4SY88	A4SY88_POLAQ	Pnuc_1237	Extracellular solute-binding protein, family 5	18.7425	18.7425	21.7103	21.1567	21.6746	18.7425	18.7425	21.9636	22.8342			1.44834	0.413803			0.792849	0.585823			-0.65549	0.691869	4	4	2	12.5	12.5	8.4	70.942	34716000	A4SY88
703	A4SY89	A4SY89_POLAQ	Pnuc_1238	Enoyl-[acyl-carrier-protein] reductase [NADH] (EC 1.3.1.9)	29.0043	29.0482	28.9807	29.4522	28.8833	29.0932	28.9023	28.9776	29.0353			-0.0393569	0.414745			0.131798	0.47483			0.171155	0.372298	16	16	4	61.7	61.7	12.3	27.96	6206500000	A4SY89
704	A4SY92	A4SY92_POLAQ	Pnuc_1241	Uncharacterized protein	26.3624	26.4131	26.7221	27.4501	28.7003	28.5773	27.3212	27.0641	28.0393	+		0.975687	0.0355153	+	+	1.74338	0.0135077			0.767698	0.194676	13	13	13	52.4	52.4	52.4	32.916	2532400000	A4SY92
705	A4SY93	A4SY93_POLAQ	Pnuc_1242	MmgE/PrpD family protein	24.0291	23.6969	23.7368	18.7425	23.9571	24.1024	24.4314	24.9903	24.7049	+	+	0.887956	0.00990997			-1.55358	0.428696			-2.44154	0.239934	9	9	9	34.7	34.7	34.7	49.414	214630000	A4SY93
706	A4SY94	A4SY94_POLAQ	Pnuc_1243	HpcH/HpaI aldolase	26.5071	26.4332	26.529	27.0073	27.2461	27.1393	26.8415	27.0179	27.0199	+	+	0.469987	0.00203828	+	+	0.641141	0.00102177			0.171153	0.132895	11	11	11	50.7	50.7	50.7	30.45	1415400000	A4SY94
707	A4SY95	A4SY95_POLAQ	Pnuc_1244	Uncharacterized protein UPF0065	30.8955	30.8115	30.8106	31.0001	31.1763	31.2292	30.8221	30.5105	30.5073			-0.225944	0.104864	+		0.295986	0.0167027	+		0.52193	0.0140771	34	34	34	94.5	94.5	94.5	35.312	22691000000	A4SY95
708	A4SY97	A4SY97_POLAQ	Pnuc_1246	BNR/Asp-box repeat protein	24.0245	24.1126	23.9126	23.7525	23.688	23.5634	18.7425	22.8541	23.3656			-2.36249	0.18198	+	+	-0.348647	0.012173			2.01385	0.24104	5	5	5	14.9	14.9	14.9	45.37	145260000	A4SY97
709	A4SYA3	A4SYA3_POLAQ	ntrC, Pnuc_1253	DNA-binding transcriptional regulator NtrC (Nitrogen regulation protein NR(I))	22.9403	22.924	23.3731	23.6354	24.3514	18.7425	18.7425	23.8147	24.173			-0.835745	0.659593			-0.836022	0.661061			-0.000276566	0.999917	7	7	7	36.6	36.6	36.6	53.128	144450000	A4SYA3
710	A4SYA5	A4SYA5_POLAQ	Pnuc_1255	Glutamine synthetase (EC 6.3.1.2)	31.8556	31.9138	31.9337	31.2317	31.338	31.324	31.4134	31.4249	31.5001	+	+	-0.454904	0.000223616	+	+	-0.603124	0.000121484	+		-0.14822	0.0262164	39	39	14	77.9	77.9	34.6	52.009	35429000000	A4SYA5
711	A4SYA6	A4SYA6_POLAQ	Pnuc_1256	Molybdopterin binding domain protein	27.7021	27.6787	27.5275	27.4827	27.6125	27.4672	27.0958	27.2021	27.3985	+		-0.403964	0.0178953			-0.115323	0.182247	+		0.28864	0.0446287	13	13	13	70	70	70	31.482	2096100000	A4SYA6
712	A4SYA9	A4SYA9_POLAQ	Pnuc_1259	Polysaccharide deacetylase	23.9196	23.6808	23.3913	23.512	18.7425	18.7425	18.7425	24.2928	22.9659			-1.66348	0.378229			-3.33157	0.105311			-1.66809	0.509869	3	3	3	17	17	17	29.122	121280000	A4SYA9
713	A4SYB0	A4SYB0_POLAQ	Pnuc_1260	40-residue YVTN family beta-propeller repeat protein	23.403	23.7073	23.459	24.9617	25.0261	25.1417	25.7951	26.2987	25.8335	+	+	2.45271	0.000194755	+	+	1.52007	0.000144157	+		-0.932632	0.00540075	7	7	6	26.4	26.4	23.5	37.627	419620000	A4SYB0
714	A4SYB1	A4SYB1_POLAQ	Pnuc_1261	ATP-dependent helicase HrpA	24.0109	23.6415	23.5248	18.7425	18.7425	18.7425	18.7425	18.7425	18.7425	+	+	-4.98323	4.45537e-06	+	+	-4.98323	4.45537e-06			0	1	4	4	4	4.2	4.2	4.2	150.38	70426000	A4SYB1
715	A4SYB2	A4SYB2_POLAQ	argA, Pnuc_1262	Amino-acid acetyltransferase (EC 2.3.1.1) (N-acetylglutamate synthase) (AGS) (NAGS)	26.1199	26.0665	26.0411	26.5365	26.2684	26.3267	26.6051	26.9436	26.866	+	+	0.729032	0.0022573	+		0.301359	0.0235936	+		-0.427673	0.030793	13	13	6	47.4	47.4	30.4	49.951	1013500000	A4SYB2
716	A4SYB3	FETP_POLAQ	Pnuc_1263	Probable Fe(2+)-trafficking protein	25.8522	26.0566	25.5521	25.7934	26.2186	26.0593	26.7125	26.3343	25.9574			0.514437	0.121739			0.20344	0.349011			-0.310996	0.282735	5	5	5	38.9	38.9	38.9	10.365	800790000	A4SYB3
717	A4SYB4	RPIA_POLAQ	rpiA, Pnuc_1264	Ribose-5-phosphate isomerase A (EC 5.3.1.6) (Phosphoriboisomerase A) (PRI)	26.5278	26.6568	26.3417	26.5482	26.7137	25.926	26.3919	25.7576	26.0407			-0.445344	0.0955358			-0.112797	0.682996			0.332546	0.332534	7	7	7	45.3	45.3	45.3	24.913	969480000	A4SYB4
718	A4SYB5	A4SYB5_POLAQ	tal, Pnuc_1265	Transaldolase (EC 2.2.1.2)	26.8974	26.9242	26.9779	27.9126	27.9671	27.9196	27.2906	27.0868	27.2785	+		0.285477	0.015221	+	+	0.999943	4.35891e-06	+	+	0.714466	0.000469442	15	15	15	64.3	64.3	64.3	36.89	2092800000	A4SYB5;B1XU94
719	A4SYC0	A4SYC0_POLAQ	rlmB, Pnuc_1270	23S rRNA (guanosine-2'-O-)-methyltransferase RlmB (EC 2.1.1.185) (23S rRNA (guanosine2251 2'-O)-methyltransferase) (23S rRNA Gm2251 2'-O-methyltransferase)	23.6134	24.1731	24.9305	24.2412	25.1098	24.1192	24.9147	25.1098	23.9102			0.405912	0.488526			0.251059	0.637305			-0.154854	0.765561	3	3	3	13.9	13.9	13.9	27.325	278340000	A4SYC0
720	A4SYC1	A4SYC1_POLAQ	rnr, Pnuc_1271	Ribonuclease R (RNase R) (EC 3.1.13.1)	26.9135	26.6628	26.6266	27.0781	27.1239	26.8145	27.3515	27.2573	26.941	+		0.448978	0.0430096			0.271167	0.109247			-0.177811	0.3212	12	12	12	22.4	22.4	22.4	87.775	1504300000	A4SYC1
721	A4SYC5	A4SYC5_POLAQ	Pnuc_1275	Uncharacterized protein	27.5928	27.5029	27.5527	26.8341	27.4371	27.5797	25.9242	27.0387	26.166	+		-1.17314	0.0259176			-0.265841	0.312013			0.907297	0.0904404	5	5	5	40.6	40.6	40.6	19.127	1735000000	A4SYC5
722	A4SYC6	A4SYC6_POLAQ	Pnuc_1276	Carboxymethylenebutenolidase (EC 3.1.1.45)	27.6384	27.6902	27.64	28.0261	28.1055	28.0511	27.5519	27.6971	27.9504			0.0769399	0.548849	+	+	0.404699	0.000151919			0.327759	0.0508561	13	13	13	52.9	52.9	52.9	24.783	2732600000	A4SYC6
723	A4SYD0	A4SYD0_POLAQ	glcB, Pnuc_1280	Malate synthase G (EC 2.3.3.9)	32.0322	31.7545	31.793	31.6271	31.6109	31.6492	31.095	31.4211	31.2438	+	+	-0.606608	0.00908646			-0.230817	0.0578266	+		0.375791	0.0166837	72	72	72	81.7	81.7	81.7	80.202	36783000000	A4SYD0
724	A4SYD1	PURA_POLAQ	purA, Pnuc_1281	Adenylosuccinate synthetase (AMPSase) (AdSS) (EC 6.3.4.4) (IMP--aspartate ligase)	30.0767	29.8299	29.8791	29.6693	29.9997	29.951	29.523	29.5565	29.6166	+	+	-0.363182	0.0106111			-0.0552457	0.687483	+		0.307936	0.0445746	29	29	29	62.6	62.6	62.6	48.854	10662000000	A4SYD1;B1XU85
725	A4SYD2	HISZ_POLAQ	hisZ, Pnuc_1282	ATP phosphoribosyltransferase regulatory subunit	25.6667	25.7211	25.4223	25.3533	24.5496	25.1826	25.1104	25.2774	25.3318	+		-0.363483	0.0328193			-0.574847	0.0925285			-0.211363	0.451075	9	9	9	34.6	34.6	34.6	41.984	465740000	A4SYD2
726	A4SYD3	A4SYD3_POLAQ	Pnuc_1283	Protein HflC	22.4547	24.4457	22.4369	22.6492	18.7425	24.0045	18.7425	23.6656	23.7996			-1.0432	0.591782			-1.31366	0.485796			-0.270456	0.911783	5	5	5	27	27	27	33.365	144550000	A4SYD3;B1XU83
727	A4SYD4	A4SYD4_POLAQ	Pnuc_1284	Protein HflK	22.6588	23.6228	22.5611	22.9566	18.7425	23.6965	18.7425	23.0994	22.476			-1.50826	0.342552			-1.14903	0.507268			0.359231	0.869843	2	2	2	4.8	4.8	4.8	53.849	79594000	A4SYD4
728	A4SYD6	A4SYD6_POLAQ	hfq, Pnuc_1286	RNA-binding protein Hfq	28.2194	28.1152	27.9563	27.2072	27.1386	27.0319	27.6104	27.2502	27.4801	+	+	-0.650033	0.00751835	+	+	-0.971039	0.000454738			-0.321006	0.0516982	9	9	9	100	100	100	9.1365	2252600000	A4SYD6;B1XU79
729	A4SYD7	DER_POLAQ	der, engA, Pnuc_1287	GTPase Der (GTP-binding protein EngA)	26.613	26.5308	26.4943	27.3681	27.2677	27.0311	27.3432	27.4751	27.4562	+	+	0.878803	8.40278e-05	+	+	0.67627	0.00308587			-0.202534	0.134138	17	17	17	54.2	54.2	54.2	49.704	1619900000	A4SYD7;B1XU78
730	A4SYD8	A4SYD8_POLAQ	bamB, Pnuc_1288	Outer membrane protein assembly factor BamB	28.1322	27.8999	27.8198	27.9205	28.0088	27.7876	27.9698	27.7208	27.9502			-0.0703882	0.598162			-0.0450287	0.712121			0.0253595	0.816904	17	17	17	59.3	59.3	59.3	41.115	2857100000	A4SYD8
731	A4SYD9	A4SYD9_POLAQ	Pnuc_1289	TPR_21 domain-containing protein	27.9746	27.9967	27.9089	27.5648	27.5416	27.7611	27.5072	27.6489	27.569	+	+	-0.385056	0.00139176	+	+	-0.337601	0.0105458			0.0474548	0.588629	11	11	10	57.1	57.1	50.7	24.768	2482800000	A4SYD9
732	A4SYE0	A4SYE0_POLAQ	hisS, Pnuc_1290	Histidine--tRNA ligase (EC 6.1.1.21) (Histidyl-tRNA synthetase) (HisRS)	27.559	27.5359	27.494	27.227	27.5921	27.5094	27.2613	27.2599	27.3654	+	+	-0.234044	0.00417588			-0.0867755	0.482213			0.147268	0.272744	20	20	20	55	55	55	49.046	2034700000	A4SYE0;B1XU75
733	A4SYE1	A4SYE1_POLAQ	ispG, Pnuc_1291	4-hydroxy-3-methylbut-2-en-1-yl diphosphate synthase (flavodoxin) (EC 1.17.7.3) (1-hydroxy-2-methyl-2-(E)-butenyl 4-diphosphate synthase)	26.1174	26.1247	25.6676	26.3921	25.9721	25.9948	26.8219	27.1409	26.9813	+	+	1.01147	0.00463952			0.149752	0.502786	+		-0.86172	0.00635393	11	11	6	52.7	52.7	27.9	45.361	989770000	A4SYE1
734	A4SYE2	RLMN_POLAQ	rlmN, Pnuc_1292	Dual-specificity RNA methyltransferase RlmN (EC 2.1.1.192) (23S rRNA (adenine(2503)-C(2))-methyltransferase) (23S rRNA m2A2503 methyltransferase) (Ribosomal RNA large subunit methyltransferase N) (tRNA (adenine(37)-C(2))-methyltransferase) (tRNA m2A37 methyltransferase)	24.9128	24.9571	24.8704	25.3256	25.5565	25.4517	26.3104	25.8822	26.1609	+	+	1.20441	0.000710269	+	+	0.531179	0.0017341	+		-0.673227	0.00906352	7	7	7	29.4	29.4	29.4	44.851	559420000	A4SYE2;B1XU73
735	A4SYE3	NDK_POLAQ	ndk, Pnuc_1293	Nucleoside diphosphate kinase (NDK) (NDP kinase) (EC 2.7.4.6) (Nucleoside-2-P kinase)	32.026	31.814	32.364	31.6603	31.9147	31.9909	31.5875	31.5354	31.8169			-0.421375	0.0815382			-0.212727	0.322809			0.208648	0.189527	13	13	13	96.5	96.5	96.5	15.389	44465000000	A4SYE3;B1XU72
736	A4SYE6	A4SYE6_POLAQ	Pnuc_1296	PolB exonuclease domain-like 3'-5' exonuclease	24.9518	25.0253	24.7696	24.7807	24.9374	24.829	18.7425	24.6107	24.7807			-2.20423	0.329375			-0.0664934	0.496612			2.13774	0.342242	7	7	7	45.4	45.4	45.4	31.054	319590000	A4SYE6
737	A4SYE7	A4SYE7_POLAQ	Pnuc_1297	Peptidase M23B	26.1672	26.0533	26.4386	26.2769	25.7197	25.6954	26.4189	25.8633	25.894			-0.160975	0.492775			-0.3224	0.219487			-0.161425	0.570982	10	10	10	49.6	49.6	49.6	28.964	793770000	A4SYE7
738	A4SYE9	SURE_POLAQ	surE, Pnuc_1299	5'-nucleotidase SurE (EC 3.1.3.5) (Nucleoside 5'-monophosphate phosphohydrolase)	26.1074	26.0891	26.0758	26.195	26.8295	26.58	25.9936	26.3597	26.0755			0.0522086	0.66344			0.444132	0.0740678			0.391923	0.142847	6	6	6	44.4	44.4	44.4	28.083	935800000	A4SYE9
739	A4SYF0	A4SYF0_POLAQ	Pnuc_1300	Heavy metal efflux pump, CzcA family	24.9299	25.0683	24.669	24.8237	24.5851	24.967	18.7425	24.1501	24.5891			-2.39515	0.272431			-0.0971165	0.58021			2.29804	0.289393	9	9	9	16.4	16.4	16.4	111.43	287030000	A4SYF0
740	A4SYF1	A4SYF1_POLAQ	Pnuc_1301	Efflux transporter, RND family, MFP subunit	24.8366	24.7283	24.7737	24.8562	24.8261	24.8688	25.0508	24.2566	24.8053			-0.0752881	0.766499			0.0708694	0.104561			0.146158	0.567851	10	10	10	33.7	33.7	33.7	46.17	327250000	A4SYF1
741	A4SYF2	A4SYF2_POLAQ	Pnuc_1302	Outer membrane efflux protein	18.7425	22.7444	18.7425	22.1857	22.8154	23.41	18.7425	21.5206	22.3722			0.801989	0.666417			2.72725	0.11931			1.92526	0.169851	2	2	2	11.9	11.9	11.9	54.566	54530000	A4SYF2
742	A4SYF3	A4SYF3_POLAQ	Pnuc_1303	Uncharacterized protein	28.8755	28.9026	29.03	28.5678	29.2316	28.8752	28.5295	28.8854	28.7285			-0.221594	0.122534			-0.0445283	0.832791			0.177066	0.461675	13	13	13	89.2	89.2	89.2	18.941	5551500000	A4SYF3
743	A4SYF6	A4SYF6_POLAQ	Pnuc_1306	DNA helicase/exodeoxyribonuclease V, subunit B (EC 3.1.11.5)	22.6381	18.7425	20.9501	18.7425	18.7425	21.0249	18.7425	18.7425	18.7425			-2.03437	0.145608			-1.27359	0.402205			0.760786	0.373901	5	5	5	6.7	6.7	6.7	112.79	15112000	A4SYF6
744	A4SYF7	A4SYF7_POLAQ	Pnuc_1307	Thioredoxin	30.3089	30.175	30.1383	30.189	30.2051	30.2958	29.4457	29.7523	29.7123	+	+	-0.570648	0.00641793			0.0225652	0.73261	+		0.593213	0.00431762	8	8	8	94.4	94.4	94.4	11.748	12620000000	A4SYF7;B1XU57
745	A4SYF8	A4SYF8_POLAQ	rho, Pnuc_1308	Transcription termination factor Rho (EC 3.6.4.-) (ATP-dependent helicase Rho)	29.1828	29.2387	29.1129	29.3087	28.945	29.1632	29.2602	29.3448	29.3575	+		0.142663	0.0397935			-0.0391649	0.743705			-0.181828	0.17372	35	35	35	75.2	75.2	75.2	46.936	6948700000	A4SYF8;B1XU56
746	A4SYF9	RL31B_POLAQ	rpmE2, Pnuc_1309	50S ribosomal protein L31 type B	27.5363	27.674	27.5594	27.1891	27.133	27.1928	27.3383	27.5039	27.6057			-0.107293	0.293445	+	+	-0.418259	0.000865495	+		-0.310966	0.0179367	9	9	9	58.3	58.3	58.3	12.659	1985300000	A4SYF9;B1XU55
747	A4SYG2	A4SYG2_POLAQ	Pnuc_1312	Uncharacterized protein	26.7842	26.8067	26.7234	27.7769	27.9519	27.7478	28.6982	27.6608	28.284	+	+	1.4429	0.00884053	+	+	1.05409	0.000103729			-0.388807	0.275592	16	16	13	64.6	64.6	58	38.633	2506500000	A4SYG2
748	A4SYG3	A4SYG3_POLAQ	Pnuc_1313	Membrane lipoprotein lipid attachment site	26.3475	26.2146	26.4461	26.6366	26.7701	26.9764	25.8344	25.9268	26.0269	+	+	-0.406694	0.00953444	+		0.458298	0.0185179	+	+	0.864993	0.0015863	7	7	7	42.9	42.9	42.9	21.806	1030700000	A4SYG3
749	A4SYG4	A4SYG4_POLAQ	Pnuc_1314	Uncharacterized protein	26.6763	26.2175	26.0067	25.6735	24.8609	26.1211	26.0422	25.3715	24.7943			-0.897484	0.094474			-0.748334	0.148241			0.14915	0.786829	4	4	4	64.4	64.4	64.4	13.096	677400000	A4SYG4
750	A4SYG5	A4SYG5_POLAQ	Pnuc_1315	Uncharacterized protein	26.3079	26.3216	26.1931	26.2442	26.5341	26.3093	27.0578	25.6876	26.6399			0.187581	0.669173			0.0883541	0.412993			-0.0992273	0.822704	19	19	19	49.6	49.6	49.6	61.999	999050000	A4SYG5
751	A4SYG6	A4SYG6_POLAQ	Pnuc_1316	Uncharacterized protein UPF0065	24.0275	24.1312	23.9754	24.6729	24.9072	24.5731	24.8623	24.704	24.8051	+	+	0.745752	0.000331394	+	+	0.672986	0.00350746			-0.072766	0.542018	7	7	7	46.7	46.7	46.7	35.888	277800000	A4SYG6
752	A4SYG8	A4SYG8_POLAQ	Pnuc_1318	Enoyl-CoA hydratase/isomerase	28.2741	28.099	27.8346	28.055	27.6915	27.6894	28.2655	28.3873	27.9938			0.146298	0.444778			-0.257287	0.218282			-0.403585	0.0744174	14	14	14	56	56	56	28.359	3077400000	A4SYG8
753	A4SYH0	A4SYH0_POLAQ	Pnuc_1320	Alpha/beta hydrolase fold protein	24.0038	18.7425	18.7425	24.739	23.5835	18.7425	18.7425	18.7425	18.7425			-1.75378	0.373901			1.85872	0.504804			3.6125	0.120619	3	3	3	16.8	16.8	16.8	38.3	147210000	A4SYH0
754	A4SYH1	A4SYH1_POLAQ	Pnuc_1321	Fumarylacetoacetate (FAA) hydrolase	27.0963	27.0321	26.7596	27.1787	27.3383	27.5307	26.359	27.0338	26.8142			-0.227006	0.368012			0.386585	0.0559569			0.613592	0.0514605	9	9	9	57	57	57	24.721	1589300000	A4SYH1
755	A4SYH3	A4SYH3_POLAQ	Pnuc_1323	Uncharacterized protein UPF0065	26.2818	26.0892	25.8926	26.5422	26.7764	26.5879	25.0876	25.5697	25.4409	+		-0.721808	0.0168176	+	+	0.547658	0.0147384	+	+	1.26947	0.00139765	14	14	14	58.6	58.6	58.6	35.982	848830000	A4SYH3
756	A4SYH4	A4SYH4_POLAQ	Pnuc_1324	Haloacid dehalogenase, type II	22.3689	23.0784	23.9368	24.5165	25.3532	25.195	18.7425	23.831	24.957			-0.61784	0.768881	+		1.89354	0.0220581			2.51138	0.262822	5	5	5	40	40	40	27.033	242410000	A4SYH4
757	A4SYH5	A4SYH5_POLAQ	Pnuc_1325	Uncharacterized protein UPF0065	27.5491	27.0963	27.3224	27.054	27.0607	27.1994	25.0825	26.1377	25.8088	+	+	-1.64629	0.00822014			-0.217894	0.192179	+		1.4284	0.0105785	15	15	15	71.2	71.2	71.2	35.017	1437800000	A4SYH5
758	A4SYH7	A4SYH7_POLAQ	Pnuc_1327	Class II aldolase/adducin family protein	24.8441	24.9032	24.9582	25.1828	25.8285	25.5047	18.7425	24.366	24.7558			-2.28038	0.305654	+		0.603497	0.0332705			2.88388	0.213565	7	7	7	69.1	69.1	69.1	29.315	380170000	A4SYH7
759	A4SYH8	A4SYH8_POLAQ	Pnuc_1328	5-oxopent-3-ene-1,2,5-tricarboxylate decarboxylase (EC 4.1.1.68)	28.5324	28.5368	28.5115	28.7088	28.9079	28.8216	28.188	28.0839	28.1896	+	+	-0.373056	0.000481652	+	+	0.28588	0.00795368	+	+	0.658936	0.000614102	13	13	13	64.2	64.2	64.2	32.749	4416700000	A4SYH8
760	A4SYH9	A4SYH9_POLAQ	Pnuc_1329	Ferrous iron transport protein B	25.2466	25.1488	25.4131	25.1521	24.7806	24.4276	24.2554	24.9338	24.9636			-0.551931	0.0863005			-0.482731	0.096328			0.0692005	0.835249	4	4	4	7.8	7.8	7.8	69.689	355900000	A4SYH9;B1XU44
761	A4SYI2	A4SYI2_POLAQ	Pnuc_1332	Negative transcriptional regulator	18.7425	18.7425	18.7425	18.7425	24.3232	24.7072	18.7425	18.7425	22.6008			1.2861	0.373901			3.84847	0.116556			2.56237	0.330827	3	3	3	26.1	26.1	26.1	23.303	120020000	A4SYI2
762	A4SYI3	A4SYI3_POLAQ	Pnuc_1333	Molybdenum ABC transporter, periplasmic molybdate-binding protein	25.0047	24.909	24.8292	25.0083	25.2945	25.2042	23.3041	24.2445	24.2552	+		-0.979715	0.0373606			0.25467	0.0610552	+		1.23439	0.0194021	7	7	7	50.4	50.4	50.4	27.109	333600000	A4SYI3
763	A4SYI4	A4SYI4_POLAQ	Pnuc_1334	Major facilitator superfamily MFS_1	23.5171	23.9681	23.322	18.7425	22.9309	18.7425	18.7425	23.5455	23.1487			-1.79018	0.312669			-3.46377	0.0698401			-1.67358	0.465747	3	3	3	9.2	9.2	9.2	58.295	84209000	A4SYI4
764	A4SYI6	A4SYI6_POLAQ	Pnuc_1336	Putative sulfate transport system substrate-binding protein	26.8847	26.8644	26.8967	27.8017	28.1575	27.6628	18.7425	26.3909	25.5775			-3.31163	0.24386	+	+	0.992063	0.0025529			4.30369	0.151221	17	17	11	66.4	66.4	48.2	29.557	1640500000	A4SYI6
765	A4SYI8	A4SYI8_POLAQ	Pnuc_1338	Uncharacterized protein	33.0479	32.6038	32.6682	33.0911	33.3259	32.9349	32.965	32.816	33.0029			0.154636	0.36033			0.344012	0.127269			0.189376	0.210567	29	29	29	85.5	85.5	85.5	20.231	93385000000	A4SYI8
766	A4SYJ2	A4SYJ2_POLAQ	rhlE, Pnuc_1342	ATP-dependent RNA helicase RhlE (EC 3.6.4.13)	22.8889	22.5784	22.7672	25.228	24.6809	24.9066	26.3854	26.0464	26.1837	+	+	3.46035	1.32076e-05	+	+	2.19368	0.00027546	+		-1.26667	0.00246835	7	7	7	27.9	27.9	27.9	45.989	417750000	A4SYJ2
767	A4SYJ3	A4SYJ3_POLAQ	Pnuc_1343	Transglutaminase domain protein	24.2544	24.0951	24.1498	27.3311	27.6253	27.1769	28.4172	28.3927	28.3785	+	+	4.2297	9.99195e-08	+	+	3.21134	2.11461e-05	+	+	-1.01835	0.00152032	18	18	18	58.3	58.3	58.3	40.791	2002400000	A4SYJ3
768	A4SYJ5	A4SYJ5_POLAQ	selD, Pnuc_1345	Selenide, water dikinase (EC 2.7.9.3) (Selenium donor protein) (Selenophosphate synthase)	25.0276	25.2171	24.7616	25.0318	24.3544	24.9198	24.6585	25.0774	25.5472			0.0922947	0.765195			-0.23341	0.399571			-0.325705	0.381363	6	6	6	38.4	38.4	38.4	36.676	373790000	A4SYJ5
769	A4SYJ8	A4SYJ8_POLAQ	Pnuc_1348	Uncharacterized protein	27.521	27.1114	27.2087	27.8973	27.8227	27.5556	27.8566	27.6682	27.7465	+		0.476728	0.0242503	+		0.478194	0.0413761			0.00146612	0.990622	8	8	8	80.6	80.6	80.6	6.9109	2359400000	A4SYJ8
770	A4SYK0	A4SYK0_POLAQ	Pnuc_1350	Rhodanese domain protein	22.6405	22.8255	18.7425	23.4099	23.6944	23.8063	18.7425	23.0255	23.577			0.378855	0.860799			2.23404	0.169918			1.85519	0.292688	6	6	6	20.3	20.3	20.3	57.979	102000000	A4SYK0
771	A4SYK1	A4SYK1_POLAQ	Pnuc_1351	Fumarylacetoacetate (FAA) hydrolase	28.7908	28.881	28.8653	28.2327	28.4345	28.2987	27.0799	27.9725	27.919	+		-1.18859	0.014934	+	+	-0.523779	0.00133491			0.664813	0.0873556	16	16	16	69.1	69.1	69.1	37.573	3900600000	A4SYK1
772	A4SYK4	A4SYK4_POLAQ	Pnuc_1354	Uncharacterized protein	30.6801	30.8544	31.1037	29.4603	29.5886	29.2638	30.2381	29.8908	30.0602	+	+	-0.816363	0.00676117	+	+	-1.44184	0.000743454	+		-0.625476	0.0104927	30	30	25	82.3	82.3	73.1	19.623	13940000000	A4SYK4
773	A4SYK7	A4SYK7_POLAQ	Pnuc_1357	HI0933 family protein	23.014	22.5801	22.6778	22.7354	22.0081	22.1153	18.7425	22.345	22.5925			-1.5306	0.288306			-0.471027	0.146664			1.05957	0.449258	3	3	3	19.1	19.1	19.1	44.073	59187000	A4SYK7
774	A4SYK9	A4SYK9_POLAQ	Pnuc_1359	Uncharacterized protein	22.2059	22.2714	18.7425	22.3692	18.7425	22.9257	18.7425	18.7425	18.7425			-2.33078	0.116151			0.272535	0.884087			2.60331	0.118132	2	2	2	12.3	12.3	12.3	32.443	51402000	A4SYK9
775	A4SYL0	A4SYL0_POLAQ	Pnuc_1360	Uncharacterized protein	23.107	22.5141	22.4248	22.2475	22.7709	22.2645	22.9835	22.3149	22.8343			0.0289358	0.926524			-0.254314	0.406529			-0.28325	0.346341	4	4	4	49.3	49.3	49.3	6.7958	73654000	A4SYL0
776	A4SYL1	A4SYL1_POLAQ	Pnuc_1361	Amino acid ABC transporter substrate-binding protein, PAAT family	25.3815	25.3856	25.447	25.4182	25.6521	25.4911	25.2939	25.1523	25.3416			-0.142124	0.0791228			0.11573	0.184597	+		0.257854	0.0449284	7	7	7	47.6	47.6	47.6	29.066	499110000	A4SYL1
777	A4SYL2	A4SYL2_POLAQ	Pnuc_1362	RNA-metabolising metallo-beta-lactamase	25.9308	25.8822	26.3311	26.4427	27.2272	26.9535	26.7013	26.2777	26.9309			0.5886	0.0690091	+		0.826416	0.037762			0.237816	0.471014	15	15	15	43.5	43.5	43.5	52.169	1149700000	A4SYL2
778	A4SYL3	A4SYL3_POLAQ	nnrD, Pnuc_1363	ADP-dependent (S)-NAD(P)H-hydrate dehydratase (EC 4.2.1.136) (ADP-dependent NAD(P)HX dehydratase)	18.7425	18.7425	18.7425	18.7425	23.5761	22.7619	18.7425	18.7425	18.7425			0	1			2.95101	0.11947			2.95101	0.11947	4	4	4	26.5	26.5	26.5	30.838	112390000	A4SYL3
779	A4SYL7	A4SYL7_POLAQ	Pnuc_1367	Aminotransferase, class V	28.7699	28.7112	28.909	28.8602	28.8577	28.8122	28.6827	29.1694	28.6392			0.0337766	0.860127			0.0466824	0.484646			0.0129058	0.943353	24	24	24	73.3	73.3	73.3	41.646	5319700000	A4SYL7
780	A4SYL8	A4SYL8_POLAQ	Pnuc_1368	Uncharacterized protein UPF0065	25.2378	25.4562	25.2794	25.566	25.2598	25.391	18.7425	25.3861	24.879			-2.32194	0.338153			0.0810941	0.505896			2.40304	0.323697	5	5	5	34.3	34.3	34.3	33.045	438260000	A4SYL8
781	A4SYL9	A4SYL9_POLAQ	Pnuc_1369	5-carboxymethyl-2-hydroxymuconate Delta-isomerase (EC 5.3.3.10)	26.4238	26.6679	26.5754	27.6162	27.4775	27.5854	28.1276	27.9548	27.719	+	+	1.37812	0.000567264	+	+	1.00402	0.000263287	+		-0.374104	0.0408522	13	13	13	42.7	42.7	42.7	34.124	2046800000	A4SYL9
782	A4SYM1	A4SYM1_POLAQ	Pnuc_1371	L-lactate dehydrogenase (Cytochrome) (EC 1.1.2.3)	28.6693	28.8304	28.7509	27.9706	27.9578	27.974	27.7933	27.9513	28.101	+	+	-0.801638	0.00132795	+	+	-0.782717	7.46355e-05			0.0189203	0.842032	15	15	15	61.7	61.7	61.7	41.802	3602200000	A4SYM1
783	A4SYM4	A4SYM4_POLAQ	Pnuc_1374	NADH:flavin oxidoreductase/NADH oxidase	30.7463	30.5522	30.5237	30.8062	31.0989	30.9921	30.8253	30.8002	30.7355			0.179635	0.0744689	+		0.358347	0.0315738			0.178712	0.11685	35	35	35	95.9	95.9	95.9	39.659	21095000000	A4SYM4
784	A4SYM5	A4SYM5_POLAQ	Pnuc_1375	Transcriptional regulator	18.7425	18.7425	18.7425	23.493	23.0073	18.7425	23.499	18.7425	23.7419			3.25197	0.116363			3.00512	0.11727			-0.246848	0.9168	2	2	2	10.3	10.3	10.3	33.866	104770000	A4SYM5
785	A4SYM6	A4SYM6_POLAQ	Pnuc_1376	Rubrerythrin	22.7548	18.7425	18.7425	26.3307	26.8991	26.5592	18.7425	22.3562	18.7425			-0.13288	0.944694	+	+	6.51639	0.00842708	+		6.64927	0.00543806	4	4	4	42.2	42.2	42.2	17.973	480060000	A4SYM6
786	A4SYM8	A4SYM8_POLAQ	Pnuc_1378	FAD-dependent pyridine nucleotide-disulfide oxidoreductase	26.9309	26.8009	26.7108	27.6574	27.3486	27.4337	26.6536	27.018	26.8323			0.0204144	0.87629	+	+	0.66567	0.00402833	+		0.645255	0.00991319	14	14	14	61.2	61.2	61.2	40.919	1614600000	A4SYM8
787	A4SYN0	A4SYN0_POLAQ	Pnuc_1380	Uncharacterized protein	23.253	22.7727	23.1105	18.7425	18.7425	23.9735	18.7425	18.7425	18.7425	+	+	-4.30292	7.15088e-06			-2.55925	0.217333			1.74367	0.373901	2	2	2	8.5	8.5	8.5	28.83	98065000	A4SYN0
788	A4SYN2	A4SYN2_POLAQ	Pnuc_1382	DSBA oxidoreductase	28.5732	28.0526	27.665	28.0432	27.3012	27.5284	26.9367	27.3567	27.7466			-0.750253	0.100048			-0.472666	0.23984			0.277587	0.435556	8	8	8	50	50	50	29.867	2617900000	A4SYN2
789	A4SYN5	A4SYN5_POLAQ	Pnuc_1385	Superoxide dismutase (EC 1.15.1.1)	28.6654	27.9755	27.7699	27.2186	27.3567	27.7114	26.7699	27.2319	26.9654	+		-1.14784	0.0191109			-0.708026	0.0830601			0.439817	0.0912125	9	9	9	68.8	68.8	68.8	21.384	2327800000	A4SYN5
790	A4SYN6	A4SYN6_POLAQ	Pnuc_1386	3-hydroxybutyrate dehydrogenase	27.7147	27.7128	27.6025	27.4666	27.6689	27.3729	27.5077	27.4917	27.4313	+	+	-0.199762	0.0103233			-0.173875	0.140886			0.0258872	0.788844	8	8	8	51.9	51.9	51.9	27.207	2173800000	A4SYN6;B1XU05
791	A4SYN8	A4SYN8_POLAQ	Pnuc_1388	Acyl-CoA dehydrogenase domain protein	26.7824	26.736	26.8361	25.9377	25.9208	26.4718	25.6753	26.076	25.8916	+	+	-0.903831	0.00163082	+		-0.674724	0.0211449			0.229107	0.346225	8	8	8	35.7	35.7	35.7	43.487	948900000	A4SYN8
792	A4SYN9	A4SYN9_POLAQ	Pnuc_1389	L-carnitine dehydratase/bile acid-inducible protein F	26.2703	26.1465	25.9455	25.6715	25.9819	25.6045	25.0358	25.3276	25.4517	+	+	-0.84909	0.00545957			-0.368169	0.0699859	+		0.480921	0.0469525	7	7	7	30.7	30.7	30.7	43.052	645990000	A4SYN9
793	A4SYP0	A4SYP0_POLAQ	clsA, Pnuc_1390	Cardiolipin synthase A (CL synthase) (EC 2.7.8.-)	24.1022	23.6373	23.5407	23.4147	23.5656	23.9745	18.7425	23.2636	23.1499			-2.04143	0.244763			-0.108514	0.675644			1.93292	0.26642	6	6	5	14.8	14.8	12.4	55.43	136090000	A4SYP0
794	A4SYP7	A4SYP7_POLAQ	Pnuc_1397	4Fe-4S ferredoxin, iron-sulfur binding domain protein	24.6393	25.1391	24.9736	24.9086	25.0785	25.0948	24.7149	24.5263	25.3582			-0.0508785	0.869958			0.109968	0.526251			0.160846	0.56787	2	2	2	13.8	13.8	13.8	23.386	366920000	A4SYP7
795	A4SYP8	A4SYP8_POLAQ	Pnuc_1398	Molybdopterin oxidoreductase	27.0843	26.8894	26.751	26.2864	26.4338	26.7684	26.298	26.376	26.4582	+	+	-0.530818	0.00774141			-0.412018	0.0750341			0.1188	0.472421	17	17	17	22.7	22.7	22.7	110.34	1160900000	A4SYP8
796	A4SYQ0	A4SYQ0_POLAQ	Pnuc_1400	4Fe-4S ferredoxin, iron-sulfur binding domain protein	25.3755	25.607	25.4342	24.8188	24.153	24.5502	18.7425	25.4588	25.4892			-2.24208	0.374445	+	+	-0.964897	0.00934331			1.27719	0.600962	9	9	9	17.4	17.4	17.4	74.557	390140000	A4SYQ0
797	A4SYQ3	A4SYQ3_POLAQ	Pnuc_1403	Iron-sulfur cluster carrier protein	28.1406	28.0234	28.1785	28.6832	28.1883	28.3311	29.0761	29.1016	29.3356	+	+	1.05694	0.000369291			0.28668	0.136702	+		-0.770257	0.0102839	14	14	14	50.8	50.8	50.8	38.508	4551900000	A4SYQ3
798	A4SYQ5	A4SYQ5_POLAQ	Pnuc_1405	Uncharacterized protein	27.501	27.623	27.9615	27.1275	27.5035	27.5174	27.2549	27.642	28.0694			-0.039732	0.891161			-0.312397	0.171609			-0.272665	0.36593	7	7	7	48.8	48.8	48.8	24.626	2280200000	A4SYQ5;B1XTY8
799	A4SYQ6	A4SYQ6_POLAQ	Pnuc_1406	Heavy metal transport/detoxification protein	24.7344	24.2256	24.2721	25.2801	25.39	24.673	25.0585	24.9485	24.7726	+		0.515829	0.0475073			0.703667	0.0632356			0.187838	0.47412	3	3	3	92.2	92.2	92.2	6.5174	347350000	A4SYQ6
800	A4SYQ7	A4SYQ7_POLAQ	Pnuc_1407	Heavy metal translocating P-type ATPase	21.4988	20.8765	20.4937	18.7425	18.7425	18.7425	18.7425	18.7425	18.7425	+	+	-2.21384	0.00164119	+	+	-2.21384	0.00164119			0	1	3	3	3	8.6	8.6	8.6	80.396	12409000	A4SYQ7
801	A4SYQ8	A4SYQ8_POLAQ	Pnuc_1408	Uncharacterized protein	18.7425	23.139	18.7425	18.7425	23.2444	23.3313	18.7425	23.5042	23.658			1.76022	0.464627			1.56471	0.499154			-0.195514	0.933861	4	4	4	24.8	24.8	24.8	29.997	124060000	A4SYQ8
802	A4SYR1	A4SYR1_POLAQ	Pnuc_1411	Glycosyl transferase, family 9	24.8943	25.2133	25.1275	25.1184	25.1131	25.1333	24.1678	24.8057	25.0752			-0.395521	0.238083			0.0432053	0.674361			0.438726	0.178383	5	5	5	25.3	25.3	25.3	46.769	376140000	A4SYR1
803	A4SYR4	A4SYR4_POLAQ	Pnuc_1414	SOUL heme-binding protein	22.1938	22.2906	22.2002	24.8345	25.0498	25.4827	25.0885	24.1254	24.6752	+	+	2.40155	0.00102473	+	+	2.89415	0.000115549			0.492601	0.218574	6	6	6	52.4	52.4	52.4	21.147	273070000	A4SYR4
804	A4SYR5	A4SYR5_POLAQ	Pnuc_1415	Murein tetrapeptidase LD-carboxypeptidase, Serine peptidase, MEROPS family S66 (EC 3.4.17.13)	22.4043	18.7425	22.563	24.2873	24.8417	24.1324	24.2895	24.0833	24.6925			3.11848	0.0686728			3.18386	0.0657583			0.0653884	0.82677	4	4	4	20.7	20.7	20.7	34.339	189560000	A4SYR5
805	A4SYR6	A4SYR6_POLAQ	tadA, Pnuc_1416	tRNA-specific adenosine deaminase (EC 3.5.4.33)	18.7425	18.7425	18.7425	23.478	18.7425	23.8665	18.7425	18.7425	18.7425			0	1			3.2865	0.116734			3.2865	0.116734	3	3	3	31.6	31.6	31.6	16.354	69590000	A4SYR6
806	A4SYR7	A4SYR7_POLAQ	Pnuc_1417	Uncharacterized protein	26.131	26.1953	25.5558	25.8321	26.1771	26.0763	23.9621	24.9737	24.5854	+		-1.45365	0.015339			0.067798	0.780661	+		1.52144	0.00817574	5	5	5	59.7	59.7	59.7	17.246	618140000	A4SYR7
807	A4SYR8	A4SYR8_POLAQ	queE, Pnuc_1418	7-carboxy-7-deazaguanine synthase (CDG synthase) (EC 4.3.99.3) (Queuosine biosynthesis protein QueE)	18.7425	18.7425	20.3964	21.9044	21.6522	22.558	23.1804	22.0411	23.2059	+	+	3.51531	0.00637626	+	+	2.7444	0.0110663			-0.770919	0.175889	2	2	2	11.1	11.1	11.1	23.938	48709000	A4SYR8
808	A4SYR9	A4SYR9_POLAQ	Pnuc_1419	Uncharacterized protein	25.6989	25.3763	25.3374	24.9611	25.2427	24.9766	24.7753	24.7727	24.7924	+	+	-0.690742	0.00383503	+		-0.410721	0.0486892	+		0.280021	0.0377684	7	7	7	39.6	39.6	39.6	28.741	416390000	A4SYR9
809	A4SYS2	GUAA_POLAQ	guaA, Pnuc_1422	GMP synthase [glutamine-hydrolyzing] (EC 6.3.5.2) (GMP synthetase) (Glutamine amidotransferase)	28.654	28.6078	28.6938	28.0044	28.0788	28.2658	28.6081	28.3234	28.65			-0.124723	0.302892	+	+	-0.535529	0.00279455	+		-0.410807	0.0331973	27	27	27	66.2	66.2	66.2	59.001	4063800000	A4SYS2;B1XTW6
810	A4SYS3	A4SYS3_POLAQ	guaB, Pnuc_1423	Inosine-5'-monophosphate dehydrogenase (IMP dehydrogenase) (IMPD) (IMPDH) (EC 1.1.1.205)	29.4387	29.6436	29.6278	29.4724	29.1379	29.2638	29.8196	29.8475	29.8024	+		0.25312	0.019597			-0.278662	0.0769768	+		-0.531782	0.00567976	29	29	29	73.5	73.5	73.5	51.832	8797600000	A4SYS3;B1XTW5
811	A4SYT0	A4SYT0_POLAQ	Pnuc_1430	Uncharacterized protein	27.1399	27.6026	27.46	26.1296	26.0417	26.1138	25.8041	26.9078	25.8672	+		-1.20776	0.0344315	+	+	-1.30575	0.000724902			-0.0979932	0.798326	11	11	11	42.5	42.5	42.5	32.221	1233100000	A4SYT0
812	A4SYT3	A4SYT3_POLAQ	Pnuc_1433	Phosphoenolpyruvate synthase (PEP synthase) (EC 2.7.9.2) (Pyruvate, water dikinase)	31.3582	31.3945	31.4174	30.687	30.1422	30.4783	30.83	30.912	30.9457	+	+	-0.494152	0.000210846	+	+	-0.954192	0.00393614	+		-0.46004	0.0471849	60	60	60	62.8	62.8	62.8	88.168	22832000000	A4SYT3
813	A4SYT4	A4SYT4_POLAQ	Pnuc_1434	Putative phosphoenolpyruvate synthase regulatory protein (PEP synthase regulatory protein) (PSRP) (EC 2.7.11.33) (EC 2.7.4.28) (Pyruvate, water dikinase regulatory protein)	25.0596	25.2323	25.1273	26.4318	25.9893	26.0617	26.0185	25.8158	25.9917	+	+	0.802271	0.000584358	+	+	1.02124	0.00219566			0.218965	0.220824	10	10	10	58.9	58.9	58.9	30.451	667010000	A4SYT4
814	A4SYT5	A4SYT5_POLAQ	Pnuc_1435	Secretory lipase	18.7425	18.7425	18.7425	24.8865	25.2006	24.8602	25.2155	24.0686	25.0845	+	+	6.04703	7.56248e-05	+	+	6.23992	5.64463e-07			0.192886	0.63723	4	4	4	16.4	16.4	16.4	46.361	243830000	A4SYT5
815	A4SYT6	A4SYT6_POLAQ	Pnuc_1436	tRNA/rRNA methyltransferase (SpoU)	22.8341	22.2045	22.4261	21.9082	22.0418	22.0666	18.7425	22.2285	22.2698			-1.40796	0.29993			-0.482671	0.0647359			0.92529	0.473273	4	4	4	29.9	29.9	29.9	29.144	50278000	A4SYT6
816	A4SYT8	A4SYT8_POLAQ	lpxB, Pnuc_1438	Lipid-A-disaccharide synthase (EC 2.4.1.182)	23.759	23.856	23.6113	18.7425	23.9874	22.9789	18.7425	18.7425	23.5552			-3.39535	0.101981			-1.83918	0.316617			1.55618	0.530763	4	4	4	28.2	28.2	28.2	43.904	131420000	A4SYT8
817	A4SYT9	LPXA_POLAQ	lpxA, Pnuc_1439	Acyl-[acyl-carrier-protein]--UDP-N-acetylglucosamine O-acyltransferase (UDP-N-acetylglucosamine acyltransferase) (EC 2.3.1.129)	26.4431	26.0538	26.0186	25.914	26.1745	25.9726	25.872	26.3523	26.0623			-0.076231	0.715692			-0.151405	0.39013			-0.0751743	0.663705	11	11	11	50.2	50.2	50.2	28.299	813360000	A4SYT9
818	A4SYU0	FABZ_POLAQ	fabZ, Pnuc_1440	3-hydroxyacyl-[acyl-carrier-protein] dehydratase FabZ (EC 4.2.1.59) ((3R)-hydroxymyristoyl-[acyl-carrier-protein] dehydratase) ((3R)-hydroxymyristoyl-ACP dehydrase) (Beta-hydroxyacyl-ACP dehydratase)	25.3677	25.1414	25.5737	25.103	25.929	26.0122	24.5452	24.9963	24.9242	+		-0.539051	0.0452552			0.320454	0.367754			0.859505	0.0559255	2	2	2	21.5	21.5	21.5	16.47	503770000	A4SYU0
819	A4SYU1	LPXD_POLAQ	lpxD, Pnuc_1441	UDP-3-O-acylglucosamine N-acyltransferase (EC 2.3.1.-)	18.7425	24.026	23.9795	23.9882	24.2291	24.18	18.7425	23.8661	24.2599			0.0401567	0.987937			1.88312	0.343693			1.84297	0.358657	3	3	3	13.2	13.2	13.2	37.137	180770000	A4SYU1
820	A4SYU2	A4SYU2_POLAQ	Pnuc_1442	Outer membrane chaperone Skp (OmpH)	28.2454	28.4051	28.1639	28.8776	28.46	28.432	28.8336	28.9256	28.73	+	+	0.558246	0.0035234			0.318356	0.118421			-0.23989	0.196098	17	17	17	67.4	67.4	67.4	19.911	4408100000	A4SYU2;B1XTV2
821	A4SYU3	A4SYU3_POLAQ	bamA, Pnuc_1443	Outer membrane protein assembly factor BamA	26.2675	26.5505	26.3709	27.0307	27.1947	26.9428	27.7654	27.3139	27.3462	+	+	1.07886	0.00297405	+	+	0.65974	0.00399511			-0.419121	0.0619778	19	19	15	39.1	39.1	34.8	83.994	1568800000	A4SYU3
822	A4SYU5	A4SYU5_POLAQ	dxr, Pnuc_1445	1-deoxy-D-xylulose 5-phosphate reductoisomerase (DXP reductoisomerase) (EC 1.1.1.267) (1-deoxyxylulose-5-phosphate reductoisomerase) (2-C-methyl-D-erythritol 4-phosphate synthase)	24.6958	24.7659	24.5688	24.9831	24.4143	24.9409	18.7425	24.689	25.0775			-1.84051	0.420208			0.102564	0.621237			1.94308	0.398578	10	10	10	50.8	50.8	50.8	41.673	310900000	A4SYU5
823	A4SYU7	A4SYU7_POLAQ	Pnuc_1447	Isoprenyl transferase (EC 2.5.1.-)	25.5415	25.7512	25.6142	25.2362	25.0459	25.4705	25.1608	25.4851	25.4167			-0.281448	0.0727526	+		-0.384813	0.0486958			-0.103365	0.547591	12	12	12	51.8	51.8	51.8	29.247	504190000	A4SYU7
824	A4SYU8	RRF_POLAQ	frr, Pnuc_1448	Ribosome-recycling factor (RRF) (Ribosome-releasing factor)	29.5884	29.4291	29.39	29.372	29.5622	29.5111	29.1622	29.4274	29.3656			-0.150773	0.207897			0.0125885	0.886976			0.163362	0.171629	16	16	16	81.2	81.2	81.2	20.833	8093100000	A4SYU8
825	A4SYU9	A4SYU9_POLAQ	pyrH, Pnuc_1449	Uridylate kinase (UK) (EC 2.7.4.22) (Uridine monophosphate kinase) (UMP kinase) (UMPK)	28.3384	28.4999	28.1081	28.5584	28.0442	28.2213	28.5427	28.4695	28.8647			0.310184	0.135614			-0.0408548	0.839324			-0.351039	0.144016	14	14	5	85.2	85.2	51.7	25.037	3965900000	A4SYU9
826	A4SYV0	EFTS_POLAQ	tsf, Pnuc_1450	Elongation factor Ts (EF-Ts)	30.3015	30.3645	30.125	30.0687	30.2614	30.2016	30.1978	30.2367	30.0594			-0.0990238	0.331229			-0.0864366	0.398587			0.0125872	0.880129	29	29	12	87.4	87.4	51.7	31.239	13952000000	A4SYV0
827	A4SYV1	RS2_POLAQ	rpsB, Pnuc_1451	30S ribosomal protein S2	30.4331	30.3679	30.3713	30.2655	30.0263	29.9887	30.4734	30.486	30.3062			0.0311038	0.640742	+		-0.297235	0.0290741	+		-0.328339	0.0345448	28	28	28	83.9	83.9	83.9	27.45	14663000000	A4SYV1;B1XTU3
828	A4SYV2	A4SYV2_POLAQ	map, Pnuc_1452	Methionine aminopeptidase (MAP) (MetAP) (EC 3.4.11.18) (Peptidase M)	18.7425	18.7425	22.9611	25.4296	25.5397	24.845	26.1861	25.3845	26.111	+		5.74515	0.0158684	+		5.12273	0.0227401			-0.622416	0.136171	4	4	3	18.7	18.7	13.7	30.53	425910000	A4SYV2
829	A4SYV3	A4SYV3_POLAQ	glnD, Pnuc_1453	Bifunctional uridylyltransferase/uridylyl-removing enzyme (UTase/UR) (Bifunctional [protein-PII] modification enzyme) (Bifunctional nitrogen sensor protein) [Includes: [Protein-PII] uridylyltransferase (PII uridylyltransferase) (UTase) (EC 2.7.7.59); [Protein-PII]-UMP uridylyl-removing enzyme (UR) (EC 3.1.4.-)]	23.9457	24.5454	24.5325	26.0533	26.2863	26.64	26.1829	26.0912	26.7159	+	+	1.98885	0.00200896	+	+	1.98537	0.00160714			-0.00347582	0.989931	6	6	6	14.9	14.9	14.9	97.804	785090000	A4SYV3
830	A4SYV5	DNLJ_POLAQ	ligA, Pnuc_1455	DNA ligase (EC 6.5.1.2) (Polydeoxyribonucleotide synthase [NAD(+)])	24.8284	24.0908	24.4382	24.0348	24.3196	24.144	24.3164	23.8446	23.7141			-0.494064	0.15333			-0.286303	0.278687			0.207762	0.359458	9	9	4	21	21	10.7	73.742	223390000	A4SYV5
831	A4SYV7	A4SYV7_POLAQ	smc, Pnuc_1457	Chromosome partition protein Smc	27.4459	27.5995	27.5494	28.2789	27.8433	28.0289	28.9052	28.7672	28.7587	+	+	1.27875	4.07272e-05	+		0.518763	0.0179928	+		-0.759988	0.00487506	36	36	19	37.4	37.4	21.8	130.25	3447600000	A4SYV7
832	A4SYV8	DAPD_POLAQ	dapD, Pnuc_1458	2,3,4,5-tetrahydropyridine-2,6-dicarboxylate N-succinyltransferase (EC 2.3.1.117) (Tetrahydrodipicolinate N-succinyltransferase) (THDP succinyltransferase) (THP succinyltransferase) (Tetrahydropicolinate succinylase)	29.6671	29.8274	29.7736	29.2466	28.9199	29.0631	29.4072	29.5839	29.4597	+		-0.272459	0.0180268	+	+	-0.679483	0.00300345	+		-0.407024	0.0196768	20	20	20	80.4	80.4	80.4	29.293	8149900000	A4SYV8;B1XTT7
833	A4SYV9	DAPE_POLAQ	dapE, Pnuc_1459	Succinyl-diaminopimelate desuccinylase (SDAP desuccinylase) (EC 3.5.1.18) (N-succinyl-LL-2,6-diaminoheptanedioate amidohydrolase)	25.0015	25.2171	24.8791	23.5908	23.0015	23.3602	18.7425	23.7091	23.364			-3.09402	0.125998	+	+	-1.71504	0.000974873			1.37899	0.440066	8	8	8	36.8	36.8	36.8	41.605	197730000	A4SYV9
834	A4SYW1	A4SYW1_POLAQ	radA, Pnuc_1461	DNA repair protein RadA	25.0742	25.0468	25.0024	25.1174	24.9912	25.0845	24.5967	24.8717	25.1629			-0.164017	0.375987			0.0232665	0.618847			0.187284	0.326893	8	8	8	40.3	40.3	40.3	48.307	380050000	A4SYW1;B1XTT4
835	A4SYW3	KUP_POLAQ	kup, Pnuc_1463	Probable potassium transport system protein kup	25.0981	24.3756	24.2011	23.5367	23.4614	23.718	18.7425	23.3797	23.5382			-2.67149	0.169597	+		-0.986279	0.0257848			1.68521	0.344808	5	5	5	17.8	17.8	17.8	71.899	172880000	A4SYW3
836	A4SYW7	A4SYW7_POLAQ	lolD, Pnuc_1467	Lipoprotein-releasing system ATP-binding protein LolD (EC 7.6.2.-)	26.3266	26.3492	26.5988	26.1094	26.1249	26.4032	26.3369	25.7159	26.2569			-0.321603	0.206663			-0.212334	0.175836			0.109269	0.64122	6	6	6	53.4	53.4	53.4	24.729	896220000	A4SYW7
837	A4SYW8	A4SYW8_POLAQ	Pnuc_1468	Lipoprotein releasing system, transmembrane protein, LolC/E family	25.4202	25.584	25.6558	25.0967	25.2732	25.2084	25.1686	24.5912	25.2444			-0.55191	0.0643495	+	+	-0.360552	0.014164			0.191359	0.419026	4	4	4	20	20	20	45.154	460450000	A4SYW8;B1XTS8
838	A4SYW9	A4SYW9_POLAQ	Pnuc_1469	Uncharacterized protein	24.2337	23.9705	23.5792	24.0336	24.3404	24.3098	18.7425	23.5266	24.0345			-1.82662	0.342202			0.300115	0.232903			2.12673	0.276332	8	8	8	48.8	48.8	48.8	36.986	174570000	A4SYW9
839	A4SYX1	A4SYX1_POLAQ	prfB, Pnuc_1471	Peptide chain release factor 2 (RF-2)	22.4204	22.3972	22.4597	23.3163	23.5356	23.1667	18.7425	23.717	23.9703			-0.282475	0.876238	+	+	0.913823	0.00109465			1.1963	0.521652	3	3	3	10.9	10.9	10.9	39.381	104690000	A4SYX1
840	A4SYX2	SYK_POLAQ	lysS, Pnuc_1472	Lysine--tRNA ligase (EC 6.1.1.6) (Lysyl-tRNA synthetase) (LysRS)	27.6745	27.4854	27.7296	27.2045	27.7433	27.4559	27.1176	27.2344	27.3836	+		-0.384597	0.0226894			-0.16191	0.400618			0.222687	0.268948	20	20	10	58.6	58.6	36.4	58.284	2102100000	A4SYX2
841	A4SYX6	A4SYX6_POLAQ	Pnuc_1476	Cysteine synthase (EC 2.5.1.47)	32.4102	32.4163	32.4992	31.6785	31.9341	31.7078	31.0878	31.8852	31.4624	+		-0.963451	0.0142476	+	+	-0.668431	0.00145693			0.29502	0.293297	29	29	29	91.4	91.4	91.4	34.199	46841000000	A4SYX6
842	A4SYX9	A4SYX9_POLAQ	Pnuc_1479	Ferredoxin--NADP(+) reductase (EC 1.18.1.2)	29.5812	29.4105	29.3997	29.1404	29.6481	29.5369	28.5902	29.1357	29.1471			-0.506152	0.0585929			-0.0220076	0.900286			0.484144	0.113656	21	21	21	91.1	91.1	91.1	29.059	7621400000	A4SYX9;B1XTS1
843	A4SYY1	A4SYY1_POLAQ	Pnuc_1481	Phosphoadenylylsulfate reductase (Thioredoxin) (EC 1.8.4.8)	24.2557	24.4466	24.3631	24.0651	24.1437	24.0483	24.3642	25.0864	24.6334			0.339553	0.19409	+	+	-0.269402	0.0125981	+		-0.608955	0.0458341	4	4	4	34.3	34.3	34.3	27.336	247840000	A4SYY1
844	A4SYY2	A4SYY2_POLAQ	Pnuc_1482	Sulfate adenylyltransferase (EC 2.7.7.4)	27.0883	26.7823	27.1685	26.5129	27.0144	27.0822	27.2645	27.2256	27.6553			0.36876	0.110904			-0.14322	0.54116			-0.51198	0.0861111	18	18	18	72.3	72.3	72.3	35.135	1624500000	A4SYY2
845	A4SYY3	A4SYY3_POLAQ	Pnuc_1483	Sulfate adenylyltransferase subunit 1 (EC 2.7.7.4)	27.7617	27.4065	27.5313	27.1435	27.227	27.223	27.6197	27.6904	27.8258			0.145499	0.293236	+		-0.36868	0.0265848	+	+	-0.514179	0.00148993	22	22	22	56.4	56.4	56.4	48.589	2122300000	A4SYY3
846	A4SYY4	A4SYY4_POLAQ	Pnuc_1484	Uncharacterized protein	27.1603	27.1383	27.1411	27.437	27.2739	27.424	26.7121	27.3139	27.074			-0.113229	0.552941	+	+	0.231725	0.0117789			0.344954	0.131812	9	9	9	42.4	42.4	42.4	42.4	1750300000	A4SYY4
847	A4SYY5	A4SYY5_POLAQ	Pnuc_1485	Uncharacterized protein	26.7389	26.3646	26.1934	26.1836	25.5538	26.0278	25.3868	25.4679	25.2759	+	+	-1.05546	0.0034546			-0.510575	0.109229			0.544889	0.0508237	3	3	3	22.9	22.9	22.9	13.039	719380000	A4SYY5
848	A4SYY7	A4SYY7_POLAQ	Pnuc_1487	Sulfite dehydrogenase (Cytochrome) subunit SorA apoprotein (EC 1.8.2.1)	22.8858	22.8137	22.652	23.2571	23.4209	23.8232	18.7425	22.9337	23.1005			-1.19162	0.450766	+		0.716526	0.0169542			1.90815	0.254529	4	4	4	17.7	17.7	17.7	44.899	115990000	A4SYY7
849	A4SYY9	HSCA_POLAQ	hscA, Pnuc_1489	Chaperone protein HscA homolog	27.3405	27.2545	27.612	27.7401	27.9008	27.9535	28.5373	28.075	28.374	+	+	0.926433	0.0058642	+		0.462507	0.0210447	+		-0.463926	0.0363279	24	24	24	49.6	49.6	49.6	66.797	2822900000	A4SYY9
850	A4SYZ0	A4SYZ0_POLAQ	hscB, Pnuc_1490	Co-chaperone protein HscB homolog	23.6543	23.6894	23.2187	25.0208	24.2705	25.3675	26.1292	25.3414	25.6636	+	+	2.19064	0.00133141	+		1.36549	0.0187693			-0.825142	0.105805	7	7	7	70.9	70.9	70.9	19.676	368970000	A4SYZ0;B1XTR2
851	A4SYZ1	A4SYZ1_POLAQ	Pnuc_1491	Iron-sulfur cluster assembly protein IscA	18.7425	18.7425	18.7425	23.2276	18.7425	23.3886	18.7425	23.4427	23.7619			3.23986	0.116546			3.04376	0.11624			-0.196105	0.934006	2	2	2	20.6	20.6	20.6	11.803	109260000	A4SYZ1;B1XTR1
852	A4SYZ2	A4SYZ2_POLAQ	Pnuc_1492	Iron-sulfur cluster assembly scaffold protein IscU	26.3266	26.0589	26.3817	26.1809	26.068	26.1789	27.6255	26.4309	27.2839			0.857726	0.0807271			-0.113089	0.347958			-0.970814	0.0531057	9	9	9	58.6	58.6	58.6	13.736	1111800000	A4SYZ2;B1XTR0
853	A4SYZ3	A4SYZ3_POLAQ	iscS, Pnuc_1493	Cysteine desulfurase IscS (EC 2.8.1.7)	29.3855	29.3264	29.2243	29.1863	29.3778	29.0473	30.0561	29.5371	29.9138	+		0.523619	0.0318078			-0.108234	0.368052	+		-0.631853	0.0255806	32	32	32	70.4	70.4	70.4	46.89	8231400000	A4SYZ3;B1XTQ9
854	A4SYZ4	A4SYZ4_POLAQ	Pnuc_1494	Transcriptional regulator, BadM/Rrf2 family	26.2036	26.2055	26.1779	25.9451	25.9332	25.9873	26.5963	26.741	25.9411			0.230478	0.402276	+	+	-0.240448	0.000209573			-0.470926	0.128827	7	7	7	43.4	43.4	43.4	20.757	847980000	A4SYZ4;B1XTQ8
855	A4SYZ6	A4SYZ6_POLAQ	Pnuc_1496	Aminotransferase (EC 2.6.1.-)	28.7146	28.5168	28.4671	28.6704	28.5207	28.6488	28.6617	28.9821	28.7456			0.230331	0.132403			0.0471319	0.62397			-0.1832	0.16116	22	22	22	72.7	72.7	72.7	43.604	4726400000	A4SYZ6;B1XTQ6
856	A4SYZ7	A4SYZ7_POLAQ	Pnuc_1497	Polyhydroxyalkanoate depolymerase, intracellular	26.1075	26.2384	26.2263	26.6987	26.3312	26.4937	27.6016	27.5494	27.4504	+	+	1.3431	2.50233e-05			0.317139	0.0500003	+	+	-1.02596	0.000878338	12	12	12	35	35	35	48.444	1308700000	A4SYZ7;B1XTQ5
857	A4SZ02	A4SZ02_POLAQ	Pnuc_1502	Acetyl-CoA acetyltransferase	27.0208	27.097	26.9208	26.9877	27.0212	27.0184	25.7195	26.2934	25.9372	+	+	-1.02953	0.00416062			-0.00378927	0.945534	+		1.02574	0.00360999	9	9	9	30.5	30.5	30.5	40.973	1289800000	A4SZ02
858	A4SZ03	A4SZ03_POLAQ	Pnuc_1503	3-oxoadipate CoA-transferase beta subunit (EC 2.8.3.8)	18.7425	18.7425	18.7425	18.7425	24.1882	23.6296	18.7425	18.7425	18.7425			0	1			3.44426	0.117278			3.44426	0.117278	2	2	2	19.5	19.5	19.5	23.433	52479000	A4SZ03
859	A4SZ04	A4SZ04_POLAQ	Pnuc_1504	3-oxoadipate CoA-transferase alpha subunit (EC 2.8.3.6)	23.8781	23.7534	24.0294	24.4839	24.6986	24.6732	23.9676	24.2153	24.1506			0.224209	0.108723	+	+	0.731619	0.00220443	+		0.507409	0.00722119	8	8	8	55.6	55.6	55.6	23.392	229460000	A4SZ04
860	A4SZ05	A4SZ05_POLAQ	Pnuc_1505	Histidine triad (HIT) protein	23.9254	23.5098	24.1174	23.1989	22.7555	23.5009	18.7425	23.0684	22.195			-2.51558	0.132143			-0.699106	0.0677094			1.81647	0.246223	4	4	4	41.1	41.1	41.1	16.572	118240000	A4SZ05
861	A4SZ06	A4SZ06_POLAQ	Pnuc_1506	Isocitrate lyase (EC 4.1.3.1)	27.031	26.8516	27.0016	28.0777	28.3292	28.222	30.4232	26.7186	29.2548			1.83746	0.168606	+	+	1.24823	0.000168007			-0.589232	0.619323	21	21	21	62.7	62.7	62.7	47.678	4209500000	A4SZ06
862	A4SZ08	A4SZ08_POLAQ	Pnuc_1508	Uncharacterized protein UPF0065	25.2286	24.9556	25.0069	25.3062	25.043	25.5274	24.2204	24.7115	24.5741	+		-0.561696	0.0290329			0.228496	0.233945	+		0.790192	0.017499	6	6	6	41.6	41.6	41.6	33.391	394080000	A4SZ08
863	A4SZ09	A4SZ09_POLAQ	Pnuc_1509	TRAP transporter solute receptor, TAXI family	24.7507	24.8042	24.6706	24.5284	24.0383	24.298	18.7425	23.817	23.2018			-2.82139	0.152486	+		-0.4536	0.0365622			2.36779	0.214199	9	9	9	25.4	25.4	25.4	47.912	216350000	A4SZ09
864	A4SZ10	A4SZ10_POLAQ	Pnuc_1510	TPR repeat protein	25.7912	25.8782	25.6677	25.4884	25.309	25.4805	24.0194	25.7403	25.774			-0.601151	0.360412	+	+	-0.353076	0.0139786			0.248075	0.692008	8	8	8	32.9	32.9	32.9	42.924	530630000	A4SZ10
865	A4SZ12	A4SZ12_POLAQ	Pnuc_1512	Periplasmic protein thiol--disulfide oxidoreductase DsbE	24.3998	24.4787	24.2474	24.2048	23.8359	24.4322	23.07	23.7006	18.7425			-2.53761	0.179078			-0.217688	0.308064			2.31992	0.213071	2	2	2	23.9	23.9	23.9	19.649	192820000	A4SZ12
866	A4SZ19	A4SZ19_POLAQ	Pnuc_1519	YceI family protein	28.181	28.0146	27.9994	27.9684	28.0077	27.9516	28.3029	28.1345	28.345			0.195802	0.0868533			-0.0891069	0.214771	+		-0.284909	0.0127455	13	13	13	73.8	73.8	73.8	20.559	3189600000	A4SZ19
867	A4SZ20	A4SZ20_POLAQ	Pnuc_1520	YceI family protein	23.863	24.0031	24.42	24.5986	24.1555	23.9042	18.7425	24.1312	24.3634			-1.683	0.412982			0.124063	0.661748			1.80707	0.383362	3	3	3	29.2	29.2	29.2	20.682	200600000	A4SZ20
868	A4SZ22	A4SZ22_POLAQ	Pnuc_1522	Putative flavodoxin	27.9331	27.5828	27.739	27.0852	26.4978	27.7891	27.1553	27.4678	25.5984			-1.01118	0.160028			-0.627663	0.179952			0.383514	0.607033	8	8	8	87.5	87.5	87.5	19.852	1935100000	A4SZ22
869	A4SZ25	A4SZ25_POLAQ	Pnuc_1525	Uncharacterized protein	23.2007	23.2747	18.7425	25.5357	25.6963	25.4468	24.5727	24.5379	24.2982			2.73029	0.143052			3.8203	0.0635533	+	+	1.09001	0.000646874	4	4	4	35.6	35.6	35.6	17.823	318470000	A4SZ25
870	A4SZ26	A4SZ26_POLAQ	Pnuc_1526	Alcohol dehydrogenase, zinc-binding domain protein	31.4632	31.1848	31.0739	31.1693	31.3026	31.0249	30.5491	31.1153	30.5356			-0.507325	0.0856224			-0.0750586	0.622357			0.432266	0.105228	29	29	29	95.4	95.4	95.4	33.931	25462000000	A4SZ26
871	A4SZ27	A4SZ27_POLAQ	Pnuc_1527	Uncharacterized protein	23.517	23.3331	23.5439	24.1013	23.011	23.5132	18.7425	24.112	23.4881			-1.35045	0.470651			0.0771275	0.822447			1.42757	0.454298	3	3	3	19.3	19.3	19.3	16.346	140560000	A4SZ27
872	A4SZ30	A4SZ30_POLAQ	Pnuc_1530	Phasin_2 domain-containing protein	25.7246	25.7197	25.5318	25.8746	26.0341	26.246	26.098	25.4134	26.194			0.2431	0.392435	+		0.392848	0.0346592			0.149747	0.606474	10	10	10	88.5	88.5	88.5	19.966	722770000	A4SZ30
873	A4SZ31	A4SZ31_POLAQ	Pnuc_1531	Putative lipoprotein	25.4097	25.5756	25.4548	25.2521	25.2973	24.8893	18.7425	25.2377	25.4308			-2.34301	0.346605			-0.333773	0.0732711			2.00923	0.4131	6	6	6	57.9	57.9	57.9	22.774	453990000	A4SZ31
874	A4SZ34	A4SZ34_POLAQ	Pnuc_1534	Alkyl hydroperoxide reductase C (EC 1.11.1.15) (Peroxiredoxin) (Thioredoxin peroxidase)	30.9068	30.9457	31.0683	31.709	31.8059	31.7193	30.9562	30.6438	30.8502			-0.156869	0.205325	+	+	0.77112	0.000179289	+	+	0.927989	0.000659625	24	24	24	81.8	81.8	81.8	20.442	29269000000	A4SZ34
875	A4SZ35	A4SZ35_POLAQ	Pnuc_1535	FAD-dependent pyridine nucleotide-disulfide oxidoreductase	25.8158	25.5746	25.7094	26.5314	26.7772	26.7091	26.2374	25.9893	26.3727	+		0.499913	0.0194098	+	+	0.972645	0.000654942	+		0.472733	0.0243182	13	13	13	46.4	46.4	46.4	56.147	945150000	A4SZ35
876	A4SZ39	A4SZ39_POLAQ	Pnuc_1539	TRAP dicarboxylate transporter, DctP subunit	30.3389	30.3598	30.4964	30.3289	30.3516	30.363	29.5116	29.802	29.7317	+	+	-0.716609	0.00204024			-0.0505454	0.372444	+	+	0.666064	0.00163556	24	24	24	77.4	77.4	77.4	37.764	13831000000	A4SZ39
877	A4SZ40	A4SZ40_POLAQ	Pnuc_1540	Short-chain dehydrogenase/reductase SDR	25.7427	26.0414	26.0332	25.9044	25.3018	25.3216	25.546	26.2669	26.2397			0.0784359	0.774212			-0.429819	0.123333			-0.508255	0.173997	8	8	8	44.6	44.6	44.6	28.346	659640000	A4SZ40
878	A4SZ45	A4SZ45_POLAQ	Pnuc_1545	Class II aldolase/adducin family protein	26.6079	26.009	25.8499	24.9288	25.1888	24.9476	18.7425	24.8164	24.5458			-3.45404	0.158347	+	+	-1.13388	0.00989152			2.32016	0.306912	10	10	10	41.2	41.2	41.2	31.512	507160000	A4SZ45
879	A4SZ49	A4SZ49_POLAQ	Pnuc_1549	Amino acid/amide ABC transporter substrate-binding protein, HAAT family	29.4463	29.1557	29.2321	29.6187	29.6672	29.6302	29.0842	29.3779	28.9554			-0.138849	0.413527	+	+	0.360696	0.014971	+		0.499545	0.016567	29	26	26	83.2	79.6	79.6	41.747	7871500000	A4SZ49
880	A4SZ50	A4SZ50_POLAQ	Pnuc_1550	SAF domain protein	25.2508	25.4418	25.2518	24.9281	25.7473	24.8545	24.2266	25.275	24.9827			-0.486715	0.201495			-0.138146	0.661945			0.348569	0.456809	9	9	9	41	41	41	47.652	415020000	A4SZ50
881	A4SZ54	A4SZ54_POLAQ	Pnuc_1554	Short-chain dehydrogenase/reductase SDR	28.0447	28.3629	28.568	28.6543	29.2506	29.1336	28.1878	28.3696	28.0178			-0.133469	0.506212	+		0.687662	0.0443688	+		0.821131	0.0170625	10	10	10	73.9	73.9	73.9	26.935	4651800000	A4SZ54
882	A4SZ55	A4SZ55_POLAQ	Pnuc_1555	Acyl-CoA dehydrogenase domain protein	27.5205	27.2505	27.3926	26.7787	27.0006	26.9928	26.3068	26.6421	26.6199	+	+	-0.864932	0.00291807	+	+	-0.463842	0.0121484	+		0.40109	0.0370821	15	15	15	43.6	43.6	43.6	41.476	1485800000	A4SZ55
883	A4SZ56	A4SZ56_POLAQ	Pnuc_1556	Enoyl-CoA hydratase/isomerase	26.0078	26.1526	26.0097	26.6429	25.9494	26.5618	26.0949	26.7794	26.3705			0.358267	0.154757			0.327984	0.217177			-0.0302836	0.92337	14	14	14	52.3	52.3	52.3	38.483	931330000	A4SZ56
884	A4SZ57	A4SZ57_POLAQ	Pnuc_1557	3-hydroxyisobutyrate dehydrogenase (HIBADH) (EC 1.1.1.31)	28.5726	28.7006	28.8422	28.7722	29.4134	29.1916	28.2393	28.3454	28.8494			-0.227112	0.327255			0.420601	0.107616			0.647713	0.0716069	15	15	15	82.9	82.9	82.9	30.364	5494100000	A4SZ57
885	A4SZ58	A4SZ58_POLAQ	Pnuc_1558	Short chain enoyl-CoA hydratase (EC 4.2.1.17)	30.184	29.9617	30.0372	29.6113	29.8229	29.6649	29.2442	29.128	29.275	+	+	-0.845218	0.000435642	+		-0.361288	0.0165771	+		0.48393	0.00338641	22	22	22	86.8	86.8	86.8	27.994	9897700000	A4SZ58
886	A4SZ59	A4SZ59_POLAQ	Pnuc_1559	Methylmalonate-semialdehyde dehydrogenase (Acylating) (EC 1.2.1.27)	28.5085	28.4823	28.3544	27.9408	27.5859	28.0323	26.9505	27.6077	27.1	+	+	-1.22902	0.00385922	+	+	-0.595393	0.0145143			0.633628	0.0582449	16	16	16	48.4	48.4	48.4	53.123	2887000000	A4SZ59
887	A4SZ62	A4SZ62_POLAQ	Pnuc_1562	Propionyl-CoA synthetase (EC 6.2.1.17)	27.5129	27.4442	27.3335	26.807	26.4467	26.549	25.9707	26.4271	26.7049	+	+	-1.06265	0.00850403	+	+	-0.829302	0.00224763			0.233351	0.384853	21	21	19	47	47	43.8	69.462	1383400000	A4SZ62
888	A4SZ64	A4SZ64_POLAQ	Pnuc_1564	FMN-binding domain protein	18.7425	18.7425	18.7425	18.7425	24.3871	23.1692	18.7425	18.7425	23.9431			1.73352	0.373901			3.35711	0.121901			1.62358	0.541961	2	2	2	7.2	7.2	7.2	20.227	99190000	A4SZ64
889	A4SZ67	A4SZ67_POLAQ	Pnuc_1567	Hydroxypyruvate isomerase (EC 5.3.1.22)	28.2429	28.1132	28.1468	28.5801	28.8746	28.6323	27.9898	28.2086	28.0314			-0.0910308	0.305406	+	+	0.528015	0.00589006	+		0.619046	0.00537698	14	14	14	81.4	81.4	81.4	29.215	3903100000	A4SZ67
890	A4SZ68	A4SZ68_POLAQ	Pnuc_1568	Uncharacterized protein	25.1934	25.2462	24.8286	24.246	24.2319	24.4514	18.7425	23.5426	23.3502			-3.21097	0.111013	+	+	-0.779631	0.00640738			2.43134	0.196519	3	3	3	21.8	21.8	21.8	29.044	248620000	A4SZ68
891	A4SZ69	A4SZ69_POLAQ	Pnuc_1569	ABC_trans_aux domain-containing protein	25.18	25.237	25.0613	25.268	25.5981	25.8768	24.6081	18.7425	24.5264			-2.53375	0.262079			0.421542	0.0830984			2.95529	0.204159	3	3	3	18.7	18.7	18.7	23.005	425850000	A4SZ69
892	A4SZ70	A4SZ70_POLAQ	Pnuc_1570	Mammalian cell entry related domain protein	24.9122	25.1212	24.9089	25.5553	25.3597	25.4761	18.7425	24.0796	24.2891			-2.61037	0.224031	+	+	0.482946	0.00589976			3.09332	0.163678	9	9	9	26.2	26.2	26.2	59.028	364160000	A4SZ70
893	A4SZ73	A4SZ73_POLAQ	Pnuc_1573	Uncharacterized protein	27.7539	27.4213	27.5142	18.7425	27.9653	27.6757	18.7425	26.5654	18.7425			-6.21302	0.0759139			-2.76867	0.412368			3.44435	0.437262	4	4	4	43.8	43.8	43.8	15.259	2158200000	A4SZ73
894	A4SZ76	A4SZ76_POLAQ	Pnuc_1576	Penicillin amidase, Cysteine peptidase, MEROPS family C59 (EC 3.5.1.11)	28.3451	28.2682	28.3542	28.4621	28.743	28.6699	27.341	27.8934	27.8051	+		-0.642672	0.0207429	+		0.302511	0.0267723	+		0.945183	0.0077468	11	11	11	59.8	59.8	59.8	40.065	3741600000	A4SZ76
895	A4SZ82	A4SZ82_POLAQ	Pnuc_1582	PPK2 domain-containing protein	24.1984	24.159	23.999	25.2527	25.1183	25.3296	18.7425	25.1326	24.6711			-1.27009	0.570596	+	+	1.11471	0.00021162			2.38479	0.311083	7	7	7	45.1	45.1	45.1	29.592	307080000	A4SZ82
896	A4SZ89	A4SZ89_POLAQ	Pnuc_1589	Ppx/GppA phosphatase (EC 3.6.1.11)	24.7255	24.7844	24.9539	25.8733	25.8367	25.813	18.7425	25.1318	25.5458			-1.68122	0.487916	+	+	1.01973	0.000134073			2.70094	0.287258	9	9	9	26.9	26.9	26.9	57.102	451340000	A4SZ89
897	A4SZ93	A4SZ93_POLAQ	Pnuc_1593	Uncharacterized protein	25.4293	25.4606	25.4397	25.4715	25.3969	25.3978	24.7312	24.6435	24.6776	+	+	-0.759151	9.70288e-06			-0.0211646	0.467339	+	+	0.737987	3.17347e-05	12	12	12	38.2	38.2	38.2	53.95	445790000	A4SZ93
898	A4SZ97	A4SZ97_POLAQ	Pnuc_1597	Two component transcriptional regulator, winged helix family	24.3813	24.5082	24.2028	24.3824	24.462	24.3857	24.4322	24.4728	24.7875			0.200094	0.234358			0.0459239	0.644996			-0.15417	0.251973	5	5	5	36.7	36.7	36.7	26.642	256170000	A4SZ97
899	A4SZ98	A4SZ98_POLAQ	Pnuc_1598	Phosphate-specific transport system accessory protein PhoU	26.654	26.2977	26.3776	25.8883	25.798	25.825	26.2052	26.2662	25.8594			-0.332853	0.116102	+	+	-0.606042	0.00550897			-0.273188	0.102454	9	9	9	51.9	51.9	51.9	26.332	813110000	A4SZ98
900	A4SZA2	A4SZA2_POLAQ	Pnuc_1602	Phosphate-binding protein PstS	29.6433	29.7232	29.6349	29.328	29.2912	29.3465	28.2934	29.428	28.9724			-0.769221	0.0806896	+	+	-0.345226	0.000445122			0.423995	0.268259	27	27	27	75.3	75.3	75.3	35.96	7620700000	A4SZA2
901	A4SZB1	A4SZB1_POLAQ	Pnuc_1611	Enoyl-CoA hydratase/isomerase	29.5314	29.3379	29.1319	29.1054	29.3505	29.5985	28.5642	28.7907	28.5961	+	+	-0.683386	0.00722953			0.0177371	0.927536	+		0.701124	0.0116006	19	19	19	73.1	73.1	73.1	29.463	6921600000	A4SZB1
902	A4SZB2	A4SZB2_POLAQ	Pnuc_1612	L-carnitine dehydratase/bile acid-inducible protein F	31.3922	31.3932	31.3544	31.4696	31.7374	31.6999	31.0772	31.1342	31.093	+	+	-0.278456	0.000196029	+		0.255697	0.0391692	+		0.534154	0.00333338	33	33	33	96.4	96.4	96.4	41.085	32056000000	A4SZB2
903	A4SZB6	A4SZB6_POLAQ	mqo, Pnuc_1616	Probable malate:quinone oxidoreductase (EC 1.1.5.4) (MQO) (Malate dehydrogenase [quinone])	25.6311	25.7055	25.4052	24.508	24.5705	25.0137	18.7425	24.1617	24.6847			-3.05099	0.18391	+	+	-0.883252	0.00848289			2.16774	0.318962	9	9	9	26.7	26.7	26.7	54.163	363430000	A4SZB6
904	A4SZB7	A4SZB7_POLAQ	Pnuc_1617	Uncharacterized protein	26.7958	26.622	26.5996	27.2073	27.4352	27.2998	26.2791	26.9453	26.606			-0.0623417	0.773079	+	+	0.641675	0.00210486	+		0.704017	0.0257821	9	9	9	77	77	77	14.164	1468900000	A4SZB7
905	A4SZB8	A4SZB8_POLAQ	fumC, Pnuc_1618	Fumarate hydratase class II (Fumarase C) (EC 4.2.1.2) (Aerobic fumarase) (Iron-independent fumarase)	26.3263	26.1478	26.0716	26.4809	26.8059	26.4951	26.2596	25.8051	26.3432			-0.0459156	0.814663	+		0.412102	0.0339648			0.458018	0.0817063	13	13	13	49.3	49.3	49.3	52.186	959790000	A4SZB8
906	A4SZC4	A4SZC4_POLAQ	Pnuc_1624	Nitrilase/cyanide hydratase and apolipoprotein N-acyltransferase	26.6653	26.4272	26.4878	27.8235	27.8899	27.77	27.3093	27.271	26.5654			0.521809	0.107307	+	+	1.30105	8.13466e-05	+		0.779243	0.0332241	17	17	17	43.6	43.6	43.6	68.058	1866200000	A4SZC4
907	A4SZC6	A4SZC6_POLAQ	Pnuc_1626	Superoxide dismutase [Cu-Zn] (EC 1.15.1.1)	27.6154	27.6166	27.634	27.6505	27.6678	27.8789	27.7392	27.8324	27.6459			0.117139	0.0966264			0.110392	0.208325			-0.00674756	0.944474	9	9	9	77.4	77.4	77.4	18.323	2463500000	A4SZC6
908	A4SZC8	A4SZC8_POLAQ	Pnuc_1628	Uncharacterized protein	27.4842	27.6907	27.4545	27.679	27.6122	27.6898	27.8673	27.9846	27.7407	+		0.321097	0.0349409			0.1172	0.208009			-0.203897	0.0520496	10	10	10	55.3	55.3	55.3	20.853	2389200000	A4SZC8
909	A4SZC9	A4SZC9_POLAQ	Pnuc_1629	Uncharacterized protein	25.5424	25.5923	25.4125	24.9172	24.9281	24.6466	24.9428	24.8015	24.8929	+	+	-0.636639	0.000711557	+	+	-0.685109	0.0030049			-0.0484708	0.656144	7	7	7	39.2	39.2	39.2	32.827	409650000	A4SZC9
910	A4SZD0	A4SZD0_POLAQ	Pnuc_1630	Intracellular protease, PfpI family	26.1772	26.1145	26.2033	24.7937	25.0068	25.077	26.0363	25.7897	26.3051			-0.12125	0.46736	+	+	-1.20584	0.000172958	+		-1.08459	0.00319733	5	5	5	41.1	41.1	41.1	20.807	639120000	A4SZD0
911	A4SZD1	A4SZD1_POLAQ	Pnuc_1631	Hydroxypyruvate isomerase (EC 5.3.1.22)	27.8706	27.6933	27.7476	27.6644	28.216	28.2059	27.0744	27.4453	27.1122	+	+	-0.559849	0.0122497			0.258307	0.244715	+		0.818155	0.0195926	13	13	13	64.7	64.7	64.7	29.087	2565300000	A4SZD1
912	A4SZD2	A4SZD2_POLAQ	Pnuc_1632	Class II aldolase/adducin family protein	26.4805	26.2961	26.104	25.8026	26.0158	25.9016	26.0015	25.4145	26.1343			-0.443457	0.146318	+		-0.386887	0.0363439			0.0565707	0.817483	6	6	6	49.1	49.1	49.1	23.724	799710000	A4SZD2
913	A4SZD3	A4SZD3_POLAQ	Pnuc_1633	Type III effector Hrp-dependent outer domain protein	26.2473	26.2144	26.2604	26.3745	26.208	25.8816	25.978	26.1605	26.0556	+		-0.176022	0.0321875			-0.0859922	0.586066			0.0900294	0.590462	10	10	10	36	36	36	45.062	848670000	A4SZD3
914	A4SZD4	A4SZD4_POLAQ	Pnuc_1634	3-hydroxyisobutyrate dehydrogenase (EC 1.1.1.31)	25.6393	25.5756	25.3055	25.412	25.8027	25.9738	26.1945	24.9582	25.6326			0.0883211	0.823864			0.222724	0.317595			0.134403	0.750261	7	7	7	36.5	36.5	36.5	30.815	602920000	A4SZD4
915	A4SZD7	A4SZD7_POLAQ	Pnuc_1637	NAD-dependent epimerase/dehydratase	22.629	22.566	22.8691	23.8899	23.4699	24.8395	25.0961	23.9729	25.5062	+	+	2.17034	0.00971633	+		1.37837	0.0294528			-0.791965	0.265093	8	8	8	42.6	42.6	42.6	34.818	225330000	A4SZD7
916	A4SZD9	A4SZD9_POLAQ	Pnuc_1640	Extracellular solute-binding protein, family 1	24.6591	24.9191	24.7754	25.9973	26.3082	26.2076	25.512	25.5983	25.4311	+	+	0.729249	0.00122795	+	+	1.38649	0.000305105	+		0.657245	0.00315233	7	7	7	44.6	44.6	44.6	28.01	602430000	A4SZD9
917	A4SZE1	A4SZE1_POLAQ	Pnuc_1642	DSBA oxidoreductase	25.5183	25.1483	25.0331	25.4777	25.3286	25.5374	25.1079	25.0768	25.3495			-0.055198	0.761473			0.214619	0.248368			0.269817	0.0639891	9	9	9	31.7	31.7	31.7	24.495	470790000	A4SZE1
918	A4SZE2	A4SZE2_POLAQ	Pnuc_1643	Iron-containing alcohol dehydrogenase	28.1899	28.174	28.251	27.9096	28.4034	28.1289	27.3376	27.3243	27.4623	+	+	-0.830231	7.6067e-05			-0.0576547	0.710775	+		0.772576	0.00665598	21	21	21	76.2	76.2	76.2	39.803	2988100000	A4SZE2
919	A4SZE3	A4SZE3_POLAQ	Pnuc_1644	Thioesterase superfamily protein	25.7278	25.5626	25.6021	25.0527	26.0059	25.7561	24.7129	25.1868	25.2744	+		-0.572776	0.0342584			-0.0259323	0.932971			0.546843	0.177371	6	6	6	70.9	70.9	70.9	16.905	544290000	A4SZE3
920	A4SZE4	A4SZE4_POLAQ	Pnuc_1645	Abhydrolase_3 domain-containing protein	18.7425	22.7014	23.0126	22.8254	23.2863	23.3324	23.4185	22.729	22.797			1.49601	0.34296			1.66252	0.295902			0.166511	0.574375	4	4	4	24.6	24.6	24.6	30.765	89283000	A4SZE4
921	A4SZE5	A4SZE5_POLAQ	Pnuc_1646	Nitroreductase	28.4358	28.2863	27.9557	28.2612	28.3571	28.3196	27.9328	28.3797	28.1195			-0.0819473	0.691665			0.0866814	0.581063			0.168629	0.272238	18	18	18	89	89	89	22.865	3558100000	A4SZE5
922	A4SZE9	A4SZE9_POLAQ	Pnuc_1650	Peptidase S16, lon domain protein	22.7314	22.6555	22.438	24.8162	24.7853	24.8756	24.5692	25.4919	25.0631	+	+	2.43309	0.000975027	+	+	2.21741	1.74531e-05			-0.215686	0.465901	6	6	6	47.7	47.7	47.7	24.223	271730000	A4SZE9
923	A4SZF0	A4SZF0_POLAQ	Pnuc_1651	DUF2236 domain-containing protein	18.7425	22.5433	18.7425	22.5772	22.8231	23.0198	18.7425	22.1285	22.6208			1.15452	0.547259			2.79725	0.0929932			1.64273	0.251245	4	4	4	26.9	26.9	26.9	32.011	63698000	A4SZF0
924	A4SZF5	A4SZF5_POLAQ	Pnuc_1656	FolB domain-containing protein	23.4238	23.3898	23.2857	23.4737	23.8564	23.8507	22.8367	23.392	18.7425			-1.70938	0.308584			0.360495	0.0538166			2.06987	0.232281	2	2	2	21.6	21.6	21.6	14.818	123690000	A4SZF5
925	A4SZF6	A4SZF6_POLAQ	Pnuc_1657	ABC transporter related protein	25.8115	25.9854	26.0885	26.5013	26.604	26.6853	26.6944	26.4529	26.4206	+	+	0.56086	0.00903112	+	+	0.635076	0.00278663			0.0742162	0.505086	9	9	9	44.1	44.1	44.1	34.87	1005800000	A4SZF6
926	A4SZF8	A4SZF8_POLAQ	Pnuc_1659	NTP_transf_9 domain-containing protein	26.3264	26.4528	25.7808	26.9922	26.38	26.621	26.7612	26.5916	26.4266			0.406464	0.148801			0.477718	0.154377			0.0712541	0.742755	6	6	6	80.6	80.6	80.6	10.514	1093100000	A4SZF8
927	A4SZF9	A4SZF9_POLAQ	Pnuc_1660	Uncharacterized conserved protein	24.7839	24.8402	23.7675	24.9494	25.454	25.1284	18.7425	24.2399	25.0937			-1.77185	0.430008			0.713366	0.132612			2.48521	0.280965	4	4	4	29.8	29.8	29.8	35.278	327290000	A4SZF9
928	A4SZG0	A4SZG0_POLAQ	Pnuc_1661	Uncharacterized protein	25.0833	24.7738	24.9312	24.7478	25.4791	18.7425	24.7083	24.9671	24.6958			-0.13904	0.330725			-1.93962	0.415205			-1.80058	0.446693	5	5	5	18.9	18.9	18.9	47.541	335260000	A4SZG0
929	A4SZG1	A4SZG1_POLAQ	Pnuc_1662	Aminotransferase, class I and II	20.5597	21.2999	18.7425	18.7425	23.847	23.7533	18.7425	18.7425	23.5094			0.130765	0.944381			1.91355	0.359259			1.78278	0.484524	3	3	3	19	19	19	42.765	73496000	A4SZG1
930	A4SZH5	A4SZH5_POLAQ	Pnuc_1676	Conserved secreted protein with internal repeats	18.7425	18.7425	18.7425	22.3172	24.4214	21.9013	18.7425	20.5158	21.154			1.39492	0.125286	+	+	4.13746	0.00606892			2.74254	0.0612408	3	3	3	21.8	21.8	21.8	19.319	51718000	A4SZH5
931	A4SZH6	A4SZH6_POLAQ	Pnuc_1677	Heavy metal translocating P-type ATPase	25.8659	25.7401	25.4699	24.7471	24.8299	24.8606	25.0593	24.2784	24.5182	+		-1.07336	0.0142949	+	+	-0.879461	0.00194116			0.193902	0.452888	10	10	10	21.1	21.1	21.1	77.293	394150000	A4SZH6
932	A4SZH9	A4SZH9_POLAQ	Pnuc_1680	Heavy metal efflux pump, CzcA family	24.5702	24.246	23.7978	24.2213	24.0856	23.1603	18.7425	22.8689	24.2518			-2.25026	0.249076			-0.382261	0.395043			1.868	0.33054	9	9	9	13.7	13.7	13.7	112.8	172220000	A4SZH9
933	A4SZJ5	A4SZJ5_POLAQ	Pnuc_1696	AAA_15 domain-containing protein	27.0842	27.1545	27.0046	26.6271	26.6396	26.7571	26.4309	26.5337	26.485	+	+	-0.597916	0.000339137	+	+	-0.406481	0.0024617	+		0.191435	0.0198256	20	20	20	41	41	41	72.74	1290800000	A4SZJ5
934	A4SZJ7	A4SZJ7_POLAQ	rpoD, Pnuc_1698	RNA polymerase sigma factor RpoD (Sigma-70)	28.8213	28.7682	28.5177	28.3933	27.9448	28.1313	28.6994	28.5686	28.4547			-0.128193	0.33586	+		-0.545978	0.0271105	+		-0.417785	0.0477241	27	27	10	38.2	38.2	12.7	76.238	4187900000	A4SZJ7
935	A4SZJ8	A4SZJ8_POLAQ	dnaG, Pnuc_1699	DNA primase (EC 2.7.7.-)	24.3521	24.858	24.4715	25.1011	24.9826	24.9253	26.5007	25.5829	26.6676	+	+	1.68985	0.0102992			0.442443	0.0516547	+		-1.2474	0.0216514	11	11	7	18.6	18.6	12.7	70.852	550270000	A4SZJ8
936	A4SZJ9	A4SZJ9_POLAQ	Pnuc_1700	GatB/Yqey domain protein	27.3499	27.095	27.3589	27.1444	27.3729	27.0451	27.518	26.7779	27.0624			-0.148509	0.557309			-0.0804774	0.569407			0.0680313	0.78777	6	6	6	33.1	33.1	33.1	15.708	1731800000	A4SZJ9;B1XVZ0
937	A4SZK0	RS21_POLAQ	rpsU, Pnuc_1701	30S ribosomal protein S21	28.8868	29.1159	29.0223	28.3967	28.308	28.7537	29.3407	28.7752	29.0965			0.0624549	0.741657	+		-0.522207	0.0261762			-0.584661	0.0516468	7	7	7	52.9	52.9	52.9	8.535	5491800000	A4SZK0;B1XVZ1
938	A4SZK1	TSAD_POLAQ	tsaD, gcp, Pnuc_1702	tRNA N6-adenosine threonylcarbamoyltransferase (EC 2.3.1.234) (N6-L-threonylcarbamoyladenine synthase) (t(6)A synthase) (t(6)A37 threonylcarbamoyladenosine biosynthesis protein TsaD) (tRNA threonylcarbamoyladenosine biosynthesis protein TsaD)	20.4865	21.1443	21.7697	22.1214	21.9762	22.0475	18.7425	21.8299	22.4776			-0.116827	0.927752			0.914877	0.0701496			1.0317	0.421511	3	3	3	23	23	23	37.779	41200000	A4SZK1
939	A4SZK2	GCH4_POLAQ	folE2, Pnuc_1703	GTP cyclohydrolase FolE2 (EC 3.5.4.16)	27.6946	27.6055	27.6893	27.2061	27.4213	27.2725	27.4001	27.4387	27.6311			-0.173161	0.0879179	+	+	-0.363178	0.00651889			-0.190017	0.11793	19	19	13	69.9	69.9	57.7	30.293	2106100000	A4SZK2
940	A4SZK3	A4SZK3_POLAQ	dxs, Pnuc_1704	1-deoxy-D-xylulose-5-phosphate synthase (EC 2.2.1.7) (1-deoxyxylulose-5-phosphate synthase) (DXP synthase) (DXPS)	26.8661	26.8062	26.8848	26.8379	26.5045	26.5315	26.8508	26.7914	27.0822			0.0557575	0.576489			-0.227763	0.106016			-0.28352	0.110829	14	14	14	35.4	35.4	35.4	68.649	1295300000	A4SZK3
941	A4SZK4	A4SZK4_POLAQ	Pnuc_1705	Farnesyl-diphosphate synthase (EC 2.5.1.10)	23.9727	23.6706	23.1333	24.4065	23.9273	24.764	24.5173	23.8615	24.2498			0.617357	0.117795			0.773727	0.0883322			0.15637	0.638593	7	7	4	30.6	30.6	20.1	32.15	214230000	A4SZK4
942	A4SZK5	A4SZK5_POLAQ	xseB, Pnuc_1706	Exodeoxyribonuclease 7 small subunit (EC 3.1.11.6) (Exodeoxyribonuclease VII small subunit) (Exonuclease VII small subunit)	23.7329	23.0392	18.7425	23.0376	18.7425	18.7425	18.7425	18.7425	18.7425			-3.0957	0.118331			-1.66399	0.475997			1.43172	0.373901	2	2	2	45.5	45.5	45.5	8.7199	85581000	A4SZK5;B1XVZ6
943	A4SZK7	A4SZK7_POLAQ	Pnuc_1708	3-mercaptopyruvate sulfurtransferase (EC 2.8.1.2)	24.7211	24.7561	24.9791	25.5102	25.3212	25.1	26.729	26.6935	26.8553	+	+	1.94049	3.32897e-05	+		0.491723	0.026586	+	+	-1.44877	0.000350411	7	7	7	43.5	43.5	43.5	30.086	669630000	A4SZK7
944	A4SZK9	A4SZK9_POLAQ	Pnuc_1710	Carboxymethylenebutenolidase (EC 3.1.1.45)	27.4188	27.4179	27.6572	27.5299	27.6376	27.9619	26.1472	26.9487	26.7507	+		-0.882441	0.0254407			0.211823	0.236646	+		1.09426	0.0161724	11	11	11	67.7	67.7	67.7	31.029	2031500000	A4SZK9
945	A4SZL0	A4SZL0_POLAQ	polA, Pnuc_1711	DNA polymerase I (EC 2.7.7.7)	24.2484	23.9232	24.0321	24.4486	24.288	24.1609	23.4456	24.225	24.1635			-0.123204	0.669393			0.231288	0.14204			0.354492	0.249984	12	12	9	19.3	19.3	15.5	104.68	211820000	A4SZL0
946	A4SZL2	A4SZL2_POLAQ	thrB, Pnuc_1713	Homoserine kinase (HK) (HSK) (EC 2.7.1.39)	24.3984	24.3788	24.3738	24.3278	24.4475	24.0201	18.7425	24.5512	24.222			-1.87847	0.375111			-0.118584	0.405058			1.75989	0.404043	5	5	5	21.5	21.5	21.5	37.113	222270000	A4SZL2
947	A4SZL4	A4SZL4_POLAQ	Pnuc_1715	DNA helicase (EC 3.6.4.12)	22.7256	22.8532	23.0949	24.403	24.0167	24.1311	24.1324	24.0405	24.4482	+	+	1.31579	0.00131633	+	+	1.29238	0.0012065			-0.0234133	0.896151	6	6	2	10.8	10.8	3.3	87.88	172290000	A4SZL4
948	A4SZL5	A4SZL5_POLAQ	valS, Pnuc_1716	Valine--tRNA ligase (EC 6.1.1.9) (Valyl-tRNA synthetase) (ValRS)	27.1963	27.0617	27.1723	26.7886	26.796	26.8883	26.9115	26.6558	26.9562	+		-0.302263	0.041815	+	+	-0.319118	0.00368113			-0.0168546	0.872966	16	16	16	26.4	26.4	26.4	107.86	1438900000	A4SZL5
949	A4SZL6	A4SZL6_POLAQ	Pnuc_1717	UTP--glucose-1-phosphate uridylyltransferase (EC 2.7.7.9) (UDP-glucose pyrophosphorylase)	26.9889	26.8785	27.2136	27.1692	27.1651	27.2942	26.5138	26.4619	27.069			-0.345467	0.188001			0.182478	0.164279			0.527945	0.0566863	10	10	9	57.1	57.1	54.1	32.371	1544000000	A4SZL6
950	A4SZL7	A4SZL7_POLAQ	Pnuc_1718	SirA family protein	22.6661	22.6207	22.6826	18.7425	18.7425	18.7425	18.7425	22.6177	23.5324			-1.02562	0.523322	+	+	-3.914	2.99954e-09			-2.88837	0.12053	3	3	3	71.6	71.6	71.6	8.727	54478000	A4SZL7
951	A4SZL8	SYA_POLAQ	alaS, Pnuc_1719	Alanine--tRNA ligase (EC 6.1.1.7) (Alanyl-tRNA synthetase) (AlaRS)	28.9801	28.9641	28.7416	28.0934	28.118	28.2088	28.0558	28.374	28.0335	+	+	-0.740823	0.00526238	+	+	-0.75521	0.000870775			-0.0143865	0.906825	40	40	26	61.9	61.9	49.8	94.672	4072100000	A4SZL8
952	A4SZM0	A4SZM0_POLAQ	Pnuc_1721	Uncharacterized protein	23.3176	23.7167	22.8464	22.7011	22.8442	23.5157	18.7425	18.7425	22.4838			-3.30395	0.060236			-0.273193	0.484952			3.03076	0.0757868	4	4	4	15.6	15.6	15.6	52.703	88145000	A4SZM0
953	A4SZM1	SYQ_POLAQ	glnS, Pnuc_1722	Glutamine--tRNA ligase (EC 6.1.1.18) (Glutaminyl-tRNA synthetase) (GlnRS)	27.0077	26.8572	26.8045	26.9957	27.3355	27.1622	26.759	26.7133	26.9397			-0.0858281	0.404147			0.274659	0.076085	+		0.360487	0.0397761	17	17	17	44.2	44.2	44.2	67.426	1497800000	A4SZM1
954	A4SZM2	A4SZM2_POLAQ	Pnuc_1723	NAD-dependent epimerase/dehydratase	22.9132	23.2483	23.4319	18.7425	22.3999	22.4249	18.7425	22.3801	22.6039			-1.95561	0.195786			-2.00867	0.178543			-0.0530605	0.977265	3	3	3	15.4	15.4	15.4	33.165	70647000	A4SZM2
955	A4SZM3	A4SZM3_POLAQ	Pnuc_1724	Oxidoreductase FAD/NAD(P)-binding domain protein	25.7186	25.6454	25.9579	25.5909	25.7678	25.7908	18.7425	25.5875	25.855			-2.37898	0.36487			-0.0574843	0.639325			2.32149	0.375176	10	10	10	35.3	35.3	35.3	38.357	576110000	A4SZM3
956	A4SZM4	A4SZM4_POLAQ	argD, Pnuc_1725	Acetylornithine aminotransferase (ACOAT) (EC 2.6.1.11)	29.1933	29.0433	29.1558	28.7942	28.9036	28.8486	28.4012	28.8994	28.5121	+		-0.526609	0.028807	+	+	-0.28204	0.00686094			0.244569	0.188148	18	18	18	65	65	65	42.843	5569400000	A4SZM4
957	A4SZM5	A4SZM5_POLAQ	Pnuc_1726	Amino acid/amide ABC transporter ATP-binding protein 2, HAAT family	22.7604	22.8491	22.9748	22.7746	18.7425	23.3556	18.7425	22.7495	23.0696			-1.34089	0.390413			-1.23724	0.442149			0.103651	0.961355	2	2	2	27	27	27	25.591	73935000	A4SZM5
958	A4SZM9	A4SZM9_POLAQ	Pnuc_1730	Amino acid/amide ABC transporter substrate-binding protein, HAAT family	30.9707	30.8879	30.8936	30.5849	30.7458	30.6039	30.3371	30.3909	30.475	+	+	-0.516381	0.000429818	+	+	-0.272522	0.00897157	+		0.243859	0.0196335	36	36	36	78.9	78.9	78.9	41.46	19220000000	A4SZM9
959	A4SZN0	A4SZN0_POLAQ	ispH, Pnuc_1731	4-hydroxy-3-methylbut-2-enyl diphosphate reductase (HMBPP reductase) (EC 1.17.7.4)	23.7619	18.7425	23.2697	25.1813	25.351	24.8671	25.2603	24.2501	25.515			3.08377	0.133841			3.20843	0.116034			0.124659	0.777003	6	6	6	32.5	32.5	32.5	34.105	315750000	A4SZN0
960	A4SZN1	A4SZN1_POLAQ	Pnuc_1732	Peptidyl-prolyl cis-trans isomerase (EC 5.2.1.8)	23.0154	22.7741	22.7734	25.8784	25.4416	25.2343	25.6091	25.2437	25.2998	+	+	2.52993	5.40311e-05	+	+	2.66382	0.000207087			0.133891	0.577682	4	4	4	39.9	39.9	39.9	16.214	375370000	A4SZN1
961	A4SZN3	RL28_POLAQ	rpmB, Pnuc_1734	50S ribosomal protein L28	28.0309	28.2423	28.1905	27.8764	27.6392	28.0494	28.1896	28.4365	27.7264			-0.0370661	0.873039			-0.299569	0.0904433			-0.262503	0.334977	12	12	12	80.5	80.5	80.5	8.8031	3088300000	A4SZN3;B1XW20
962	A4SZN4	RL33_POLAQ	rpmG, Pnuc_1735	50S ribosomal protein L33	28.0783	27.569	28.1164	27.8176	27.9118	27.3986	28.9151	28.1122	28.3308			0.531468	0.148684			-0.211898	0.42126			-0.743366	0.0606196	4	4	4	65.5	65.5	65.5	6.3724	3123900000	A4SZN4
963	A4SZN6	A4SZN6_POLAQ	Pnuc_1737	Fmu (Sun) domain protein	25.494	25.5861	25.462	25.8613	25.5528	25.7607	26.4881	26.2118	26.4761	+	+	0.877946	0.000843554			0.210889	0.0982062	+		-0.667057	0.00646456	15	15	15	47.1	47.1	47.1	51.411	710550000	A4SZN6
964	A4SZN7	A4SZN7_POLAQ	purN, Pnuc_1738	Phosphoribosylglycinamide formyltransferase (EC 2.1.2.2) (5'-phosphoribosylglycinamide transformylase) (GAR transformylase) (GART)	23.3645	23.5669	23.6516	24.186	24.3018	24.0299	24.2105	24.4266	24.453	+	+	0.835687	0.00188471	+	+	0.644912	0.0051254			-0.190775	0.157916	5	5	5	34	34	34	22.897	196960000	A4SZN7
965	A4SZN9	A4SZN9_POLAQ	ileS, Pnuc_1740	Isoleucine--tRNA ligase (EC 6.1.1.5) (Isoleucyl-tRNA synthetase) (IleRS)	28.2308	28.2156	28.0756	28.0122	28.1268	28.2995	27.7359	27.7811	27.9223	+	+	-0.360904	0.00848677			-0.0278225	0.788527	+		0.333082	0.029642	34	34	20	43.4	43.4	30.7	107.81	3167000000	A4SZN9
966	A4SZP1	A4SZP1_POLAQ	Pnuc_1742	Coenzyme A biosynthesis bifunctional protein CoaBC (EC 4.1.1.36) (EC 6.3.2.5) (DNA/pantothenate metabolism flavoprotein)	25.0732	24.8593	24.6596	24.8125	24.4777	24.6433	23.908	24.4007	24.2146	+		-0.689588	0.0209904			-0.219538	0.226181			0.47005	0.0532527	5	5	2	20.6	20.6	12.2	43.066	281520000	A4SZP1
967	A4SZP2	DUT_POLAQ	dut, Pnuc_1743	Deoxyuridine 5'-triphosphate nucleotidohydrolase (dUTPase) (EC 3.6.1.23) (dUTP pyrophosphatase)	26.8854	26.8866	26.7905	27.4946	27.7149	27.527	26.3528	26.8744	27.2941			-0.0137399	0.962429	+	+	0.724646	0.000664997			0.738386	0.0582162	7	7	7	61.1	61.1	61.1	16.211	1716200000	A4SZP2
968	A4SZP5	A4SZP5_POLAQ	Pnuc_1746	Fumarate lyase	27.485	27.5122	27.4585	27.4281	27.0113	27.5876	27.5821	27.0451	27.1768			-0.21723	0.251839			-0.142924	0.453952			0.0743059	0.768477	12	12	12	42.4	42.4	42.4	50.383	1952600000	A4SZP5
969	A4SZP6	A4SZP6_POLAQ	Pnuc_1747	Uncharacterized protein	26.237	26.3293	25.9741	25.2268	25.0321	26.3428	18.7425	25.9612	25.1333			-2.90114	0.272744			-0.646245	0.200398			2.25489	0.385577	6	6	6	75.3	75.3	75.3	8.5316	616850000	A4SZP6
970	A4SZP7	A4SZP7_POLAQ	Pnuc_1748	ATP-dependent Clp protease ATP-binding subunit ClpA (EC 3.4.21.92)	26.3995	26.5016	26.499	27.2775	27.1965	27.2049	27.6917	27.158	27.5262	+	+	0.991904	0.00354399	+	+	0.759575	5.65728e-05			-0.232329	0.21966	21	21	21	31.6	31.6	31.6	84.046	1610800000	A4SZP7;B1XW30
971	A4SZP9	A4SZP9_POLAQ	Pnuc_1750	Cold-shock DNA-binding protein family	31.4128	31.8672	31.5322	32.3405	32.5609	32.398	32.648	32.6168	31.934	+		0.795556	0.042015	+	+	0.829086	0.00538528			0.0335306	0.896559	7	7	7	86.6	86.6	86.6	7.3633	55700000000	A4SZP9;B1XW32
972	A4SZQ0	A4SZQ0_POLAQ	Pnuc_1751	Uncharacterized protein	23.6576	23.8773	23.7937	26.996	26.9316	26.9275	26.1999	26.4434	26.4045	+	+	2.57306	1.30288e-05	+	+	3.1755	1.23907e-06	+	+	0.602435	0.00156837	3	3	3	20	20	20	16.758	880980000	A4SZQ0
973	A4SZQ1	A4SZQ1_POLAQ	Pnuc_1752	Pyrimidine/purine nucleoside phosphorylase (EC 2.4.2.2)	26.4916	26.5951	26.8813	26.7878	26.6628	26.7627	26.6	27.0276	26.8779			0.179197	0.354085			0.0817528	0.541564			-0.0974439	0.498165	9	9	9	78.2	78.2	78.2	11.259	1238200000	A4SZQ1
974	A4SZQ2	ASSY_POLAQ	argG, Pnuc_1753	Argininosuccinate synthase (EC 6.3.4.5) (Citrulline--aspartate ligase)	30.1465	30.0647	30.1465	29.8043	30.0263	29.9407	29.3312	29.9721	29.6861			-0.456066	0.07166	+		-0.195458	0.0495018			0.260608	0.255039	30	30	14	77.1	77.1	30.7	45.845	11483000000	A4SZQ2
975	A4SZQ3	A4SZQ3_POLAQ	Pnuc_1754	Ornithine carbamoyltransferase (EC 2.1.3.3)	27.9119	27.8724	27.9002	27.6834	28.112	28.0079	27.1432	27.4877	27.4132	+	+	-0.546811	0.00655063			0.0396258	0.775016	+		0.586437	0.0242444	12	12	12	48.8	48.8	48.8	36.946	2610400000	A4SZQ3;B1XRS7
976	A4SZQ4	A4SZQ4_POLAQ	Pnuc_1755	Uncharacterized protein	24.5224	24.3549	24.4349	24.4873	24.1729	24.4534	18.7425	24.2211	24.2663			-2.0274	0.331074			-0.0661704	0.582393			1.96123	0.345719	2	2	2	24	24	24	11.268	239490000	A4SZQ4;B1XRS8
977	A4SZQ5	RS20_POLAQ	rpsT, Pnuc_1756	30S ribosomal protein S20	18.7425	25.8845	24.5106	27.7517	27.3639	24.5649	28.1688	28.1807	27.9366			5.04953	0.0823584			3.51432	0.218097			-1.53521	0.202073	3	3	3	18.2	18.2	18.2	9.4709	1745200000	A4SZQ5
978	A4SZQ7	A4SZQ7_POLAQ	Pnuc_1758	Transglut_core2 domain-containing protein	20.7113	21.6817	21.6214	24.1869	24.2635	24.1228	25.0942	24.6403	24.7867	+	+	3.50228	0.000507997	+	+	2.85294	0.000839075	+		-0.649339	0.00969937	7	7	7	45.7	45.7	45.7	32.242	190010000	A4SZQ7
979	A4SZR0	A4SZR0_POLAQ	purM, Pnuc_1761	Phosphoribosylformylglycinamidine cyclo-ligase (EC 6.3.3.1) (AIR synthase) (AIRS) (Phosphoribosyl-aminoimidazole synthetase)	28.6427	28.5346	28.6633	28.9386	29.174	28.9852	28.9905	28.7859	28.6598			0.198556	0.12965	+	+	0.419073	0.00702121			0.220517	0.140644	15	15	10	53.7	53.7	41.1	36.894	5390900000	A4SZR0
980	A4SZR2	A4SZR2_POLAQ	Pnuc_1763	Regulatory inactivation of DnaA Hda protein	22.2934	22.026	22.1018	22.2483	22.5848	23.5707	22.7575	23.0098	23.2575	+	+	0.867884	0.00622893			0.660857	0.177801			-0.207027	0.649583	4	4	4	31.1	31.1	31.1	27.901	82234000	A4SZR2
981	A4SZR4	A4SZR4_POLAQ	pcnB, Pnuc_1765	Poly(A) polymerase I (PAP I) (EC 2.7.7.19)	23.6329	23.7417	23.6406	22.9724	23.6272	24.2389	18.7425	23.2179	23.9528			-1.70068	0.355302			-0.0589167	0.880349			1.64176	0.380892	6	6	2	18.2	18.2	6.9	52.33	141710000	A4SZR4
982	A4SZR6	A4SZR6_POLAQ	panB, Pnuc_1767	3-methyl-2-oxobutanoate hydroxymethyltransferase (EC 2.1.2.11) (Ketopantoate hydroxymethyltransferase) (KPHMT)	26.9691	27.1821	27.1802	26.5734	26.2766	26.2153	25.9604	26.3468	26.0201	+	+	-1.00133	0.00198684	+	+	-0.755331	0.00451991			0.246002	0.2063	7	7	7	50	50	50	28.864	1121700000	A4SZR6
983	A4SZR7	A4SZR7_POLAQ	dnaJ, Pnuc_1768	Chaperone protein DnaJ	26.426	26.2781	26.2323	25.2928	24.9899	25.0902	25.0133	26.1972	25.8938			-0.610681	0.164902	+	+	-1.1878	0.000368627			-0.57712	0.19002	14	14	14	50.5	50.5	50.5	41.168	642970000	A4SZR7
984	A4SZR8	DNAK_POLAQ	dnaK, Pnuc_1769	Chaperone protein DnaK (HSP70) (Heat shock 70 kDa protein) (Heat shock protein 70)	33.1855	33.045	33.0531	31.9973	31.9348	31.9349	31.4467	32.3491	31.9434	+	+	-1.18149	0.0111584	+	+	-1.13888	2.21397e-05			0.0426108	0.878589	87	87	87	95.8	95.8	95.8	68.891	64900000000	A4SZR8;B1XRU1
985	A4SZR9	GRPE_POLAQ	grpE, Pnuc_1770	Protein GrpE (HSP-70 cofactor)	30.0229	29.8867	29.94	28.4552	28.7525	28.8477	28.7803	29.4184	28.9032	+	+	-0.915883	0.0100908	+	+	-1.26473	0.00053138			-0.348846	0.201429	13	13	13	94	94	94	20	7486000000	A4SZR9
986	A4SZS0	A4SZS0_POLAQ	hemH, Pnuc_1771	Ferrochelatase (EC 4.99.1.1) (Heme synthase) (Protoheme ferro-lyase)	26.4281	26.3534	26.1386	25.6118	25.8073	25.5281	25.7231	25.5359	25.6302	+	+	-0.67694	0.00269719	+	+	-0.65762	0.00538045			0.0193195	0.854504	7	7	7	31.6	31.6	31.6	41.17	696110000	A4SZS0
987	A4SZS1	A4SZS1_POLAQ	hrcA, Pnuc_1772	Heat-inducible transcription repressor HrcA	23.061	23.2412	23.2135	24.1104	23.5691	23.9116	23.698	23.9708	23.6596	+	+	0.604232	0.00587149	+	+	0.69179	0.0145587			0.0875587	0.662313	5	5	5	26.8	26.8	26.8	36.871	153830000	A4SZS1
988	A4SZS2	A4SZS2_POLAQ	nadK, Pnuc_1773	NAD kinase (EC 2.7.1.23) (ATP-dependent NAD kinase)	27.0163	26.961	27.0046	27.0161	27.0263	26.7357	26.8289	26.8186	27.1993			-0.045035	0.739493			-0.0679474	0.520947			-0.0229123	0.891234	11	11	11	48.8	48.8	48.8	32.252	1450000000	A4SZS2
989	A4SZS3	A4SZS3_POLAQ	Pnuc_1774	DNA repair protein RecN (Recombination protein N)	25.6909	25.703	25.3677	24.9278	25.1089	25.323	24.4566	25.3181	24.7874			-0.733163	0.055409	+		-0.467295	0.0419896			0.265869	0.389474	12	12	12	31.7	31.7	31.7	60.218	450150000	A4SZS3
990	A4SZS4	A4SZS4_POLAQ	glnE, Pnuc_1775	Bifunctional glutamine synthetase adenylyltransferase/adenylyl-removing enzyme (ATP:glutamine synthetase adenylyltransferase) (ATase) [Includes: Glutamine synthetase adenylyl-L-tyrosine phosphorylase (EC 2.7.7.89) (Adenylyl removase) (AR) (AT-N); Glutamine synthetase adenylyl transferase (EC 2.7.7.42) (Adenylyl transferase) (AT) (AT-C)]	21.7867	18.7425	20.4206	18.7425	20.8133	20.377	18.7425	18.7425	18.7425			-1.57411	0.14828			-0.33901	0.769837			1.2351	0.121603	2	2	2	3.9	3.9	3.9	107.04	21477000	A4SZS4
991	A4SZS5	A4SZS5_POLAQ	Pnuc_1776	Membrane protein-like protein	23.2079	22.8911	22.7458	22.7297	22.6428	23.0236	18.7425	18.7425	22.526			-2.94461	0.0810218			-0.149588	0.449265			2.79502	0.0919294	3	3	3	4.6	4.6	4.6	151.35	78138000	A4SZS5
992	A4SZS6	A4SZS6_POLAQ	Pnuc_1777	Nitrilase/cyanide hydratase and apolipoprotein N-acyltransferase	25.0932	24.6287	24.6107	24.5135	24.1463	24.7203	18.7425	24.1203	23.6635			-2.60208	0.206731			-0.317487	0.24038			2.2846	0.257059	7	7	7	56.3	56.3	56.3	30.592	254480000	A4SZS6
993	A4SZS7	A4SZS7_POLAQ	Pnuc_1778	Uncharacterized protein	25.6191	25.4103	25.6047	25.8315	25.512	25.3521	25.9924	26.0897	26.1903	+	+	0.546078	0.00347485			0.0204995	0.901907	+		-0.525579	0.0259101	11	11	5	22.4	22.4	11.5	53.063	643340000	A4SZS7
994	A4SZS8	A4SZS8_POLAQ	Pnuc_1779	Phospho-2-dehydro-3-deoxyheptonate aldolase (EC 2.5.1.54)	28.3013	28.1928	28.251	28.0293	28.3233	28.2942	27.2096	27.6746	27.7288	+	+	-0.710691	0.0132898			-0.0327632	0.75642	+		0.677928	0.0231978	15	15	15	63.1	63.1	63.1	41.617	3151200000	A4SZS8;B1XRV2
995	A4SZS9	A4SZS9_POLAQ	Pnuc_1780	Corrinoid adenosyltransferase (EC 2.5.1.17)	25.4582	25.1952	25.5354	25.1026	25.443	25.1337	25.3185	25.2757	25.5114			-0.0277627	0.836326			-0.169872	0.319901			-0.14211	0.337816	4	4	4	31.2	31.2	31.2	21.146	474940000	A4SZS9
996	A4SZT0	A4SZT0_POLAQ	Pnuc_1781	D-lactate dehydrogenase (Cytochrome) (EC 1.1.2.4)	26.4634	26.257	26.155	26.4961	26.0463	26.4136	26.2564	26.6939	26.7314			0.268782	0.204385			0.0269019	0.878646			-0.24188	0.305107	11	11	11	32.7	32.7	32.7	53.823	983240000	A4SZT0
997	A4SZT1	A4SZT1_POLAQ	Pnuc_1782	FAD linked oxidase domain protein	26.9855	27.0025	26.9897	27.2716	27.4899	27.2847	27.0846	27.1631	27.0992	+	+	0.123039	0.00752635	+	+	0.356171	0.00735601	+		0.233132	0.0354731	14	14	14	55.4	55.4	55.4	40.914	1710900000	A4SZT1
998	A4SZT2	A4SZT2_POLAQ	Pnuc_1783	Uncharacterized protein	21.116	22.3335	22.374	22.2759	22.8069	18.7425	18.7425	24.4187	21.8969			-0.255175	0.887492			-0.666076	0.645377			-0.410901	0.852975	7	7	7	21.4	21.4	21.4	46.447	65490000	A4SZT2
999	A4SZT3	A4SZT3_POLAQ	Pnuc_1784	Pyridoxal phosphate homeostasis protein (PLP homeostasis protein)	23.979	24.183	23.7828	24.2434	24.7996	24.5897	18.7425	24.1461	24.6427			-1.47117	0.480447	+		0.562626	0.0475561			2.0338	0.3439	6	6	6	47.3	47.3	47.3	26.729	229710000	A4SZT3
1000	A4SZT4	A4SZT4_POLAQ	proC, Pnuc_1785	Pyrroline-5-carboxylate reductase (P5C reductase) (P5CR) (EC 1.5.1.2) (PCA reductase)	26.1265	26.1805	26.334	26.8841	26.7474	26.9674	26.9558	27.3053	26.8175	+	+	0.812554	0.00676127	+	+	0.652658	0.00186406			-0.159896	0.370634	10	10	10	56.4	56.4	56.4	30.423	1266800000	A4SZT4
1001	A4SZT6	A4SZT6_POLAQ	recG, Pnuc_1787	ATP-dependent DNA helicase RecG (EC 3.6.4.12)	23.9599	24.1039	18.7425	18.7425	23.825	23.6989	18.7425	18.7425	24.542			-1.59308	0.57554			-0.179945	0.944554			1.41313	0.609922	8	8	7	22.1	22.1	20.6	74.832	157230000	A4SZT6
1002	A4SZT7	QUEA_POLAQ	queA, Pnuc_1788	S-adenosylmethionine:tRNA ribosyltransferase-isomerase (EC 2.4.99.17) (Queuosine biosynthesis protein QueA)	24.244	24.2	23.4731	23.9753	24.8818	24.324	18.7425	23.9272	24.0594			-1.72933	0.383499			0.421329	0.310977			2.15066	0.291269	6	6	6	28.4	28.4	28.4	39.017	199190000	A4SZT7
1003	A4SZT8	A4SZT8_POLAQ	tgt, Pnuc_1789	Queuine tRNA-ribosyltransferase (EC 2.4.2.29) (Guanine insertion enzyme) (tRNA-guanine transglycosylase)	26.9772	26.9983	26.9741	26.6802	27.1357	26.8513	25.9855	26.4637	26.3593	+	+	-0.713684	0.00798525			-0.0941315	0.518405	+		0.619553	0.034564	12	12	5	50.1	50.1	17	44.083	1283200000	A4SZT8
1004	A4SZT9	A4SZT9_POLAQ	yajC, Pnuc_1790	Sec translocon accessory complex subunit YajC	27.1924	28.1643	27.6231	27.2593	26.5052	23.7521	26.952	26.9111	25.9359			-1.06025	0.0714691			-1.82111	0.173863			-0.760865	0.532948	5	5	4	85.2	85.2	76.9	11.407	1520100000	A4SZT9
1005	A4SZU0	A4SZU0_POLAQ	secD, Pnuc_1791	Protein translocase subunit SecD	27.9974	28.036	27.9269	27.7114	27.7611	27.8162	26.7443	27.1803	27.4118	+	+	-0.874606	0.0115897	+	+	-0.223827	0.00704595	+		0.650778	0.0303111	16	16	9	39.4	39.4	25.5	66.985	2439500000	A4SZU0
1006	A4SZU1	A4SZU1_POLAQ	secF, Pnuc_1792	Protein-export membrane protein SecF	25.4319	25.3681	25.295	24.7514	24.7448	24.9277	24.0161	24.0049	24.1178	+	+	-1.31871	1.60111e-05	+	+	-0.556988	0.00148696	+	+	0.761719	0.000401275	3	3	3	11.7	11.7	11.7	36.147	339160000	A4SZU1;B1XRW2
1007	A4SZU3	A4SZU3_POLAQ	Pnuc_1794	Adenylosuccinate lyase (ASL) (EC 4.3.2.2) (Adenylosuccinase)	29.5282	29.4022	29.2923	29.0993	29.2404	29.3167	28.6835	28.7175	28.8107	+	+	-0.670351	0.00100998			-0.188805	0.112986	+		0.481546	0.00290373	28	28	11	71	71	30.5	50.914	6766400000	A4SZU3
1008	A4SZU4	A4SZU4_POLAQ	Pnuc_1795	Glutathione S-transferase, N-terminal domain protein	29.4561	29.3297	29.5876	29.4731	29.7713	29.6294	29.0409	29.2752	29.3088			-0.249537	0.0907168			0.166787	0.216772	+		0.416324	0.0259351	15	15	15	64.7	64.7	64.7	24.823	8296200000	A4SZU4
1009	A4SZU5	MNMA_POLAQ	mnmA, Pnuc_1796	tRNA-specific 2-thiouridylase MnmA (EC 2.8.1.13)	25.0521	25.4977	25.0398	25.1867	25.7473	25.2664	18.7425	25.3718	24.5563			-2.30634	0.332253			0.203579	0.427864			2.50992	0.296929	8	8	8	28.9	28.9	28.9	40.52	417660000	A4SZU5;B1XRW6
1010	A4SZU6	A4SZU6_POLAQ	Pnuc_1797	Alanine dehydrogenase/PNT domain protein	29.6423	29.8193	29.7074	29.4516	29.5131	29.3756	28.3816	28.7087	28.5857	+	+	-1.16434	0.000427125	+	+	-0.276267	0.0133118	+	+	0.888077	0.001007	26	26	26	78.7	78.7	78.7	39.395	7611700000	A4SZU6;B1XRW7
1011	A4SZU8	A4SZU8_POLAQ	Pnuc_1799	NAD(P) transhydrogenase subunit beta (EC 7.1.1.1) (Nicotinamide nucleotide transhydrogenase subunit beta)	27.7323	27.8601	27.8052	27.1057	26.7847	26.9486	26.3599	26.4415	26.3582	+	+	-1.41267	6.74846e-06	+	+	-0.85287	0.00102853	+		0.559795	0.00441918	11	11	11	24.6	24.6	24.6	47.402	1685100000	A4SZU8;B1XRW9
1012	A4SZU9	A4SZU9_POLAQ	Pnuc_1800	Uncharacterized protein	23.8055	23.9169	23.3708	23.8054	23.4401	23.8802	18.7425	24.0084	23.7135			-1.54294	0.419499			0.0108382	0.962216			1.55378	0.415846	5	5	5	39.8	39.8	39.8	31.927	152290000	A4SZU9
1013	A4SZV1	A4SZV1_POLAQ	Pnuc_1802	Uncharacterized protein	23.8467	23.4536	23.7014	22.6319	22.8456	23.6816	18.7425	23.2654	23.3926			-1.86709	0.290332			-0.614213	0.145337			1.25288	0.467561	5	5	5	23.8	23.8	23.8	32.19	121180000	A4SZV1
1014	A4SZV3	A4SZV3_POLAQ	Pnuc_1804	Uncharacterized protein	26.7428	26.5916	26.4935	26.6967	27.415	27.0931	27.0219	26.5959	26.8803			0.223382	0.197572			0.458934	0.105306			0.235551	0.386486	14	14	14	63.2	63.2	63.2	26.263	1415900000	A4SZV3
1015	A4SZV4	CH60_POLAQ	groL, groEL, Pnuc_1805	60 kDa chaperonin (GroEL protein) (Protein Cpn60)	34.466	34.4149	34.4305	33.3909	33.3772	33.3883	33.3978	33.9453	33.5797	+	+	-0.796183	0.00790972	+	+	-1.05165	2.97002e-07			-0.255463	0.187889	80	80	30	95.8	95.8	47.1	57.507	176290000000	A4SZV4
1016	A4SZV5	CH10_POLAQ	groS, groES, Pnuc_1806	10 kDa chaperonin (GroES protein) (Protein Cpn10)	32.0814	31.9836	31.9405	31.0576	31.1419	31.2224	30.6503	31.3608	31.067	+	+	-0.97582	0.00973301	+	+	-0.861188	0.000168794			0.114632	0.616672	16	16	16	92.7	92.7	92.7	10.477	32937000000	A4SZV5
1017	A4SZV6	A4SZV6_POLAQ	Pnuc_1807	Putative diguanylate phosphodiesterase	25.2227	24.7527	24.6934	25.8901	24.8953	26.5696	26.3714	25.5335	25.6603	+		0.965448	0.0356807			0.8954	0.156599			-0.070048	0.905092	10	10	10	57.5	57.5	57.5	31.416	599880000	A4SZV6
1018	A4SZV7	A4SZV7_POLAQ	Pnuc_1808	Two component transcriptional regulator, LuxR family	27.0813	27.0795	26.892	30.3404	30.0331	30.2368	31.7486	30.3951	31.0269	+	+	4.03924	0.000520519	+	+	3.18586	8.44519e-06			-0.853378	0.100587	20	20	20	91.3	91.3	91.3	23.005	13713000000	A4SZV7
1019	A4SZV8	A4SZV8_POLAQ	Pnuc_1809	Amino acid-binding domain sensor hybrid histidine kinase (EC 2.7.13.3)	24.6492	24.775	24.7029	26.1947	25.8708	26.1857	26.5435	26.2966	26.5408	+	+	1.75131	4.0366e-05	+	+	1.37475	0.000257905	+		-0.376559	0.0486264	9	9	9	20.1	20.1	20.1	90.012	707270000	A4SZV8
1020	A4SZV9	A4SZV9_POLAQ	Pnuc_1810	D-alanyl-D-alanine carboxypeptidase/D-alanyl-D-alanine-endopeptidase	18.7425	18.7425	18.7425	22.7614	23.9308	23.6178	18.7425	18.7425	24.0184			1.75862	0.373901	+	+	4.69421	0.000177784			2.93559	0.176922	5	5	5	22.6	22.6	22.6	56.183	83937000	A4SZV9
1021	A4SZW1	A4SZW1_POLAQ	purK, Pnuc_1812	N5-carboxyaminoimidazole ribonucleotide synthase (N5-CAIR synthase) (EC 6.3.4.18) (5-(carboxyamino)imidazole ribonucleotide synthetase)	26.2406	26.1231	26.4035	26.1531	26.4956	26.2549	25.8702	25.88	25.9399	+	+	-0.359039	0.0129986			0.0454655	0.744308	+		0.404505	0.0176055	8	8	8	39.1	39.1	39.1	42.688	859820000	A4SZW1
1022	A4SZW2	A4SZW2_POLAQ	purE, Pnuc_1813	N5-carboxyaminoimidazole ribonucleotide mutase (N5-CAIR mutase) (EC 5.4.99.18) (5-(carboxyamino)imidazole ribonucleotide mutase)	27.959	27.9207	27.879	28.0538	28.3652	28.3556	25.9657	27.8054	27.8124			-0.725021	0.303664	+		0.338635	0.0319395			1.06366	0.162874	7	7	7	86.6	86.6	86.6	17.328	2906900000	A4SZW2
1023	A4SZW3	A4SZW3_POLAQ	purC, Pnuc_1814	Phosphoribosylaminoimidazole-succinocarboxamide synthase (EC 6.3.2.6) (SAICAR synthetase)	25.4723	25.9989	26.0708	27.0052	26.7268	27.0338	26.6691	26.7706	26.5486	+		0.815455	0.0149453	+	+	1.07458	0.00720194			0.25912	0.0912984	14	14	14	55	55	55	32.844	1065900000	A4SZW3
1024	A4SZW4	A4SZW4_POLAQ	Pnuc_1815	Fructose-1,6-bisphosphate aldolase (FBP aldolase) (EC 4.1.2.13)	18.7425	22.7797	18.7425	24.3461	24.4173	24.9296	18.7425	24.1084	23.6897			2.09193	0.392842	+		4.47609	0.0300597			2.38416	0.240878	2	2	2	7.3	7.3	7.3	38.358	153430000	A4SZW4;B1XRY0
1025	A4SZW5	A4SZW5_POLAQ	Pnuc_1816	Pyruvate kinase (EC 2.7.1.40)	27.6686	27.7235	27.6845	27.5938	27.6292	27.983	28.0131	28.0209	28.1531	+	+	0.370195	0.00155334			0.0431302	0.748077			-0.327065	0.0687941	21	21	21	63	63	63	50.929	2697600000	A4SZW5
1026	A4SZW6	A4SZW6_POLAQ	pgk, Pnuc_1817	Phosphoglycerate kinase (EC 2.7.2.3)	28.5489	28.6478	28.6007	28.3763	27.8126	28.0249	27.8212	28.4857	28.1871			-0.434464	0.0889931	+		-0.527846	0.0340509			-0.0933819	0.730634	21	21	13	68.2	68.2	42.4	42.424	3680600000	A4SZW6
1027	A4SZW7	A4SZW7_POLAQ	ilvE, Pnuc_1818	Branched-chain-amino-acid aminotransferase (BCAT) (EC 2.6.1.42)	29.4597	29.2896	29.4003	28.7629	28.9774	29.1877	28.2197	28.7335	28.3762	+	+	-0.940063	0.00419173	+		-0.407178	0.0370564			0.532885	0.0525306	22	22	22	81.4	81.4	81.4	34.556	6029500000	A4SZW7
1028	A4SZW8	A4SZW8_POLAQ	Pnuc_1819	zf-CHCC domain-containing protein	26.3154	26.2306	26.5225	26.3413	26.7566	26.6026	26.0142	26.1603	26.0746	+		-0.273134	0.0473167			0.210648	0.230377	+		0.483781	0.0196506	3	3	3	67.7	67.7	67.7	6.7346	975880000	A4SZW8;B1XRY4
1029	A4SZX0	A4SZX0_POLAQ	Pnuc_1821	SnoaL-like domain-containing protein	25.1441	25.3526	25.1755	24.9609	25.6881	25.7414	24.1869	25.7097	25.1131			-0.220827	0.64772			0.239392	0.409268			0.460219	0.4175	3	3	3	37.5	37.5	37.5	16.155	473230000	A4SZX0
1030	A4SZX2	A4SZX2_POLAQ	Pnuc_1823	Peptidase M48, Ste24p	23.4364	23.1661	22.9293	24.8928	24.9624	24.6663	18.7425	24.4453	24.5993			-0.581561	0.778477	+	+	1.66323	0.000634301			2.24479	0.309267	7	7	6	23.1	23.1	20.5	61.385	231490000	A4SZX2
1031	A4SZX3	MOAC_POLAQ	moaC, Pnuc_1824	Cyclic pyranopterin monophosphate synthase (EC 4.6.1.17) (Molybdenum cofactor biosynthesis protein C)	26.5797	26.8625	26.68	27.222	27.5153	27.4098	27.3122	27.7161	27.4647	+	+	0.790244	0.00536303	+	+	0.674901	0.00479765			-0.115342	0.472823	11	11	11	62.7	62.7	62.7	16.99	1763400000	A4SZX3
1032	A4SZX4	A4SZX4_POLAQ	Pnuc_1825	TPR repeat-containing protein	23.7625	23.5803	23.5436	18.7425	23.364	23.5882	18.7425	23.7778	18.7425			-3.20787	0.128792			-1.73056	0.335084			1.4773	0.556381	3	3	3	10.9	10.9	10.9	59.571	106160000	A4SZX4
1033	A4SZX5	A4SZX5_POLAQ	Pnuc_1826	Glycosyl transferase, group 1	24.2828	24.4977	24.6671	25.5015	24.911	24.9209	24.8423	24.5967	25.1308			0.374085	0.120695	+		0.628595	0.0489221			0.25451	0.364293	3	3	3	16	16	16	36.563	341020000	A4SZX5
1034	A4SZX6	A4SZX6_POLAQ	Pnuc_1827	TPR repeat-containing protein	25.9634	25.9649	26.0105	25.8836	25.7153	25.999	25.5775	25.6878	25.612	+	+	-0.353812	0.000605163			-0.113635	0.246651			0.240177	0.0534667	15	15	15	36	36	36	85.197	674910000	A4SZX6
1035	A4SZX9	A4SZX9_POLAQ	sucD, Pnuc_1830	Succinate--CoA ligase [ADP-forming] subunit alpha (EC 6.2.1.5) (Succinyl-CoA synthetase subunit alpha) (SCS-alpha)	29.9671	29.5633	29.9117	29.68	29.5605	29.6031	29.9131	29.5057	29.6543			-0.123004	0.517745			-0.199486	0.202775			-0.0764828	0.570967	19	19	19	67.3	67.3	67.3	31.161	9805000000	A4SZX9;B1XRZ3
1036	A4SZY0	SUCC_POLAQ	sucC, Pnuc_1831	Succinate--CoA ligase [ADP-forming] subunit beta (EC 6.2.1.5) (Succinyl-CoA synthetase subunit beta) (SCS-beta)	31.1239	31.0053	30.9292	30.8806	30.5224	30.6115	31.2954	30.8131	31.1549			0.0683149	0.680308	+		-0.347961	0.0459234			-0.416276	0.0808381	35	35	35	73.5	73.5	73.5	41.726	22630000000	A4SZY0;B1XRZ4
1037	A4SZY2	A4SZY2_POLAQ	recA, Pnuc_1833	Protein RecA (Recombinase A)	30.8251	30.6528	30.5635	30.8634	30.6631	30.6249	31.2764	31.4613	31.3117	+	+	0.669364	0.00217549			0.0367044	0.747975	+		-0.632659	0.00245672	38	38	13	89.5	89.5	48.5	38.909	22793000000	A4SZY2
1038	A4SZY6	A4SZY6_POLAQ	Pnuc_1837	Uncharacterized protein	20.8112	21.256	21.4389	22.2644	23.9327	22.3321	18.7425	22.5348	18.7425			-1.16211	0.414534	+		1.67439	0.0438483			2.8365	0.108397	3	3	3	25.2	25.2	25.2	12.782	65143000	A4SZY6
1039	A4SZY7	A4SZY7_POLAQ	Pnuc_1838	Uncharacterized protein	24.7491	24.4501	23.5109	25.4284	25.8401	25.7117	24.7636	24.8574	25.0032			0.638021	0.168015	+		1.42335	0.0222065	+		0.785325	0.00498332	6	6	6	53	53	53	15.796	414260000	A4SZY7
1040	A4SZZ0	A4SZZ0_POLAQ	Pnuc_1841	Uncharacterized protein	24.5236	24.5025	24.2209	23.5933	23.6342	23.468	24.1961	23.8861	24.0999			-0.35496	0.0568536	+	+	-0.850491	0.00148882	+		-0.49553	0.00898236	5	5	5	30.6	30.6	30.6	18.486	195250000	A4SZZ0
1041	A4SZZ8	A4SZZ8_POLAQ	Pnuc_1849	Major facilitator superfamily MFS_1	28.9617	28.9384	28.7051	28.4329	27.9412	27.9058	27.9806	27.5481	28.3057	+		-0.923615	0.0169095	+	+	-0.775114	0.0147888			0.1485	0.62108	5	5	3	12.8	12.8	11.3	60.089	3899800000	A4SZZ8
1042	A4T002	A4T002_POLAQ	Pnuc_1854	Uncharacterized protein	28.9294	27.998	27.9168	28.1321	26.8297	28.1649	27.7783	27.9974	26.672			-0.798845	0.201539			-0.572538	0.35407			0.226307	0.725781	8	8	8	80	80	80	13.13	2882700000	A4T002
1043	A4T004	A4T004_POLAQ	Pnuc_1856	OsmC family protein	18.7425	18.7425	24.5448	18.7425	24.1158	18.7425	24.8451	24.3352	18.7425			1.96434	0.514492			-0.142986	0.959343			-2.10733	0.471205	5	5	5	73.6	73.6	73.6	13.996	245340000	A4T004
1044	A4T005	A4T005_POLAQ	Pnuc_1857	Rhodanese domain protein	24.2327	24.4063	23.8985	24.9443	23.6938	25.0344	24.1662	24.8461	24.6987			0.391198	0.199311			0.378338	0.454808			-0.0128606	0.979883	5	5	5	53.7	53.7	53.7	15.112	255030000	A4T005
1045	A4T009	A4T009_POLAQ	Pnuc_1861	CBS domain containing protein	26.8782	27.0562	27.1434	27.1913	27.5611	27.3179	27.0586	26.8866	26.9528			-0.0599213	0.553343			0.33086	0.0685227	+		0.390781	0.0307819	17	17	17	68.5	68.5	68.5	31.329	1681200000	A4T009
1046	A4T010	A4T010_POLAQ	lnt, Pnuc_1862	Apolipoprotein N-acyltransferase (ALP N-acyltransferase) (EC 2.3.1.269)	22.3428	23.366	22.738	23.246	23.2781	18.7425	18.7425	18.7425	18.7425	+	+	-4.07308	0.000165782			-1.06005	0.527991			3.01303	0.116122	3	3	3	11.9	11.9	11.9	55.739	68329000	A4T010
1047	A4T011	SYGA_POLAQ	glyQ, Pnuc_1863	Glycine--tRNA ligase alpha subunit (EC 6.1.1.14) (Glycyl-tRNA synthetase alpha subunit) (GlyRS)	27.2278	27.4448	27.0955	26.4436	26.2148	26.4564	26.824	26.7652	26.7917	+	+	-0.462432	0.0109956	+	+	-0.884455	0.00234045	+		-0.422023	0.00627995	8	8	8	33.3	33.3	33.3	33.571	1329600000	A4T011;B1XS10
1048	A4T012	A4T012_POLAQ	glyS, Pnuc_1864	Glycine--tRNA ligase beta subunit (EC 6.1.1.14) (Glycyl-tRNA synthetase beta subunit) (GlyRS)	29.4179	29.3942	29.4135	28.637	28.44	28.6081	28.4347	28.9095	28.4529	+	+	-0.809464	0.00648794	+	+	-0.846814	0.000164859			-0.0373503	0.833994	38	38	33	73.3	73.3	68.8	78.246	5617200000	A4T012
1049	A4T013	A4T013_POLAQ	Pnuc_1865	D,D-heptose 1,7-bisphosphate phosphatase (EC 3.1.3.-)	23.8125	23.589	22.5736	22.298	18.7425	22.0919	18.7425	18.7425	18.7425	+	+	-4.58253	0.000274628			-2.28091	0.133405			2.30161	0.116471	3	3	3	52.1	52.1	52.1	20.394	55773000	A4T013
1050	A4T015	A4T015_POLAQ	rsmA, ksgA, Pnuc_1867	Ribosomal RNA small subunit methyltransferase A (EC 2.1.1.182) (16S rRNA (adenine(1518)-N(6)/adenine(1519)-N(6))-dimethyltransferase) (16S rRNA dimethyladenosine transferase) (16S rRNA dimethylase) (S-adenosylmethionine-6-N', N'-adenosyl(rRNA) dimethyltransferase)	22.5231	22.7521	21.9203	24.2267	23.6489	23.0828	18.7425	24.4109	24.5406			0.166173	0.935441	+		1.25431	0.0385192			1.08814	0.604757	7	7	7	34.9	34.9	34.9	29.293	137100000	A4T015
1051	A4T016	A4T016_POLAQ	pdxA, Pnuc_1868	4-hydroxythreonine-4-phosphate dehydrogenase (EC 1.1.1.262) (4-(phosphohydroxy)-L-threonine dehydrogenase)	26.5016	26.3966	26.4803	26.3402	26.3406	26.5283	26.1892	26.3736	26.4714			-0.114759	0.265503			-0.056469	0.467135			0.0582898	0.604315	10	10	10	56.1	56.1	56.1	35.841	994760000	A4T016
1052	A4T017	A4T017_POLAQ	surA, Pnuc_1869	Chaperone SurA (Peptidyl-prolyl cis-trans isomerase SurA) (PPIase SurA) (EC 5.2.1.8) (Rotamase SurA)	25.778	25.9294	25.8696	28.1034	28.3624	27.9773	27.8884	27.9625	27.6758	+	+	1.98327	3.3169e-05	+	+	2.28875	4.6892e-05			0.30548	0.098209	18	18	18	47.1	47.1	47.1	53.402	2321300000	A4T017
1053	A4T019	A4T019_POLAQ	Pnuc_1871	Aminoglycoside phosphotransferase	26.966	26.5922	26.5753	26.4046	26.5601	26.8989	25.8003	25.9658	25.5065	+	+	-0.953623	0.00674687			-0.0899563	0.666611	+		0.863667	0.012107	14	14	14	74.5	74.5	74.5	38.866	1039900000	A4T019
1054	A4T021	A4T021_POLAQ	Pnuc_1873	Aminopeptidase P, Metallo peptidase, MEROPS family M24B (EC 3.4.11.9)	27.4049	27.1618	27.1201	27.0542	27.1787	27.1609	26.4082	26.8921	27.0496			-0.445613	0.103905			-0.0976537	0.370667			0.34796	0.151846	14	14	9	50.9	50.9	37.8	51.197	1598800000	A4T021
1055	A4T025	PUR9_POLAQ	purH, Pnuc_1877	Bifunctional purine biosynthesis protein PurH [Includes: Phosphoribosylaminoimidazolecarboxamide formyltransferase (EC 2.1.2.3) (AICAR transformylase); IMP cyclohydrolase (EC 3.5.4.10) (ATIC) (IMP synthase) (Inosinicase)]	28.5709	28.5235	28.3978	28.1992	28.4435	28.3306	28.4308	28.3129	28.2419			-0.168898	0.0889621			-0.173009	0.119091			-0.00411161	0.965573	21	21	21	46.6	46.6	46.6	56.551	3944500000	A4T025
1056	A4T027	RUVA_POLAQ	ruvA, Pnuc_1879	Holliday junction ATP-dependent DNA helicase RuvA (EC 3.6.4.12)	25.9579	25.8562	25.5748	25.4647	25.5417	25.8327	25.2849	25.1523	25.8733			-0.359469	0.222959			-0.183317	0.31645			0.176153	0.517183	7	7	7	56	56	56	20.835	597380000	A4T027
1057	A4T028	A4T028_POLAQ	ruvB, Pnuc_1880	Holliday junction ATP-dependent DNA helicase RuvB (EC 3.6.4.12)	24.2572	24.3803	24.8015	25.9345	25.4064	25.3567	25.8172	25.6013	26.1752	+	+	1.38488	0.00413932	+	+	1.08621	0.0118246			-0.298666	0.297183	10	10	10	44.9	44.9	44.9	38.927	505350000	A4T028;B1XS26
1058	A4T029	A4T029_POLAQ	tyrS, Pnuc_1881	Tyrosine--tRNA ligase (EC 6.1.1.1) (Tyrosyl-tRNA synthetase) (TyrRS)	26.6917	26.4252	26.5848	26.637	26.8599	26.9182	25.8261	26.0651	26.5816			-0.409604	0.157664			0.237848	0.108524			0.647453	0.0535004	15	15	10	51.7	51.7	34.1	45.162	1142700000	A4T029
1059	A4T030	A4T030_POLAQ	anmK, Pnuc_1882	Anhydro-N-acetylmuramic acid kinase (EC 2.7.1.170) (AnhMurNAc kinase)	24.3584	24.6453	24.4343	24.9346	24.9338	24.9511	25.186	24.6595	24.8848			0.430738	0.0695948	+	+	0.460473	0.00587383			0.0297349	0.855015	7	7	7	30.1	30.1	30.1	40.277	328440000	A4T030
1060	A4T031	ERPA_POLAQ	erpA, Pnuc_1883	Putative iron-sulfur cluster insertion protein ErpA	28.3779	28.4848	28.257	28.5572	28.0779	28.3335	28.0938	28.5611	28.6903			0.0751603	0.71646			-0.0503674	0.75898			-0.125528	0.611275	5	5	5	34.7	34.7	34.7	13.254	3916600000	A4T031
1061	A4T032	ARGC_POLAQ	argC, Pnuc_1884	N-acetyl-gamma-glutamyl-phosphate reductase (AGPR) (EC 1.2.1.38) (N-acetyl-glutamate semialdehyde dehydrogenase) (NAGSA dehydrogenase)	30.1322	30.1672	30.2642	29.5063	29.7933	29.5374	29.4368	29.7439	29.471	+	+	-0.637336	0.00370552	+	+	-0.575535	0.00437748			0.0618006	0.666524	22	22	22	73.3	73.3	73.3	37.776	10557000000	A4T032;B1XS30
1062	A4T033	A4T033_POLAQ	rpsI, Pnuc_1885	30S ribosomal protein S9	29.7884	29.6637	29.8303	29.5501	29.4117	29.4987	29.9081	29.8251	30.1517			0.200862	0.141954	+	+	-0.27398	0.0130349	+		-0.474842	0.0109931	10	10	10	62.4	62.4	62.4	14.612	9927200000	A4T033;B1XS31
1063	A4T034	RL13_POLAQ	rplM, Pnuc_1886	50S ribosomal protein L13	29.0238	29.0786	28.9666	28.3806	28.2755	27.9151	28.4729	28.9615	28.5002			-0.378136	0.0796355	+	+	-0.832597	0.00451239			-0.454461	0.0988226	12	12	12	70.4	70.4	70.4	15.787	4662000000	A4T034;B1XS32
1064	A4T035	A4T035_POLAQ	Pnuc_1887	OsmC family protein	26.2829	25.9899	26.1332	25.8235	26.2571	25.7741	25.6481	26.0174	25.7811			-0.319769	0.0801335			-0.183777	0.353356			0.135991	0.508663	2	2	2	28.6	28.6	28.6	14.997	741050000	A4T035
1065	A4T036	A4T036_POLAQ	pyrC, Pnuc_1888	Dihydroorotase (DHOase) (EC 3.5.2.3)	27.3658	27.4292	27.3034	27.3508	27.2104	27.028	26.3782	27.1305	26.8328			-0.585625	0.0574993			-0.169722	0.165682			0.415902	0.155259	9	9	9	37.2	37.2	37.2	38.387	1700500000	A4T036
1066	A4T037	A4T037_POLAQ	Pnuc_1889	Hydroxypyruvate reductase (EC 1.1.1.81)	25.3965	25.1122	24.9753	25.464	24.826	25.0088	24.8082	24.9751	24.8672			-0.277818	0.10558			-0.0617441	0.798806			0.216074	0.331939	9	9	9	23.6	23.6	23.6	47.447	385730000	A4T037
1067	A4T040	A4T040_POLAQ	aspS, Pnuc_1892	Aspartate--tRNA(Asp/Asn) ligase (EC 6.1.1.23) (Aspartyl-tRNA synthetase) (AspRS) (Non-discriminating aspartyl-tRNA synthetase) (ND-AspRS)	29.2026	29.0219	28.9583	29.0234	29.0394	29.1016	28.7101	29.1448	28.9735			-0.118148	0.463959			-0.00614611	0.940183			0.112001	0.433118	30	30	30	61.4	61.4	61.4	67.277	6167000000	A4T040;B1XS37
1068	A4T041	A4T041_POLAQ	Pnuc_1893	Uncharacterized protein	25.8346	25.7781	25.7023	25.2056	25.16	25.1929	24.6267	24.9647	24.8695	+	+	-0.951362	0.000906187	+	+	-0.585481	0.000135144	+		0.365881	0.0227003	6	6	6	41	41	41	23.683	467460000	A4T041
1069	A4T042	A4T042_POLAQ	Pnuc_1894	Probable protein kinase UbiB (EC 2.7.-.-)	25.4379	25.7541	25.976	25.2475	25.265	25.3428	24.9488	24.687	25.5579			-0.658066	0.0944887			-0.437547	0.0511412			0.220519	0.443503	8	8	8	24.1	24.1	24.1	59.928	503610000	A4T042
1070	A4T043	A4T043_POLAQ	Pnuc_1895	Uncharacterized protein	24.542	24.4394	24.2204	24.8384	24.9476	24.8954	25.3175	25.2871	25.21	+	+	0.870942	0.000960366	+	+	0.493201	0.00784512	+	+	-0.377741	0.00109545	5	5	5	25.7	25.7	25.7	22.591	345170000	A4T043
1071	A4T044	A4T044_POLAQ	Pnuc_1896	Import inner membrane translocase, subunit Tim44	24.9894	25.1981	25.7579	25.6404	25.6899	26.0789	25.773	25.0719	26.4336			0.44438	0.384241			0.48794	0.142884			0.04356	0.921812	8	8	8	41.6	41.6	41.6	31.655	613920000	A4T044
1072	A4T045	A4T045_POLAQ	ubiE, Pnuc_1897	Ubiquinone/menaquinone biosynthesis C-methyltransferase UbiE (EC 2.1.1.163) (EC 2.1.1.201) (2-methoxy-6-polyprenyl-1,4-benzoquinol methylase) (Demethylmenaquinone methyltransferase)	26.5692	26.2892	26.4283	26.5483	26.8186	26.6815	26.7365	26.7563	27.0491	+		0.418392	0.0318711			0.253915	0.0866628			-0.164477	0.267099	11	11	11	75.7	75.7	75.7	27.355	1209700000	A4T045
1073	A4T046	A4T046_POLAQ	Pnuc_1898	DUF971 domain-containing protein	23.0623	22.9406	23.4104	24.7051	25.8419	25.9503	27.0177	26.4243	26.5988	+	+	3.54245	9.57618e-05	+	+	2.36132	0.00502328			-1.18113	0.0533935	3	3	3	43.8	43.8	43.8	14.188	617880000	A4T046
1074	A4T047	A4T047_POLAQ	Pnuc_1899	FAD linked oxidase domain protein	27.3182	27.5095	27.3644	27.7354	27.4594	27.8584	27.563	28.0657	27.8391			0.425272	0.0529906			0.287086	0.0940266			-0.138186	0.501361	32	32	20	34.8	34.8	22.1	142.58	2378100000	A4T047
1075	A4T048	A4T048_POLAQ	ilvA, Pnuc_1900	L-threonine dehydratase (EC 4.3.1.19) (Threonine deaminase)	26.359	26.2639	26.0173	25.8793	25.1689	25.5922	25.4967	25.4427	25.0284	+	+	-0.890821	0.0077037	+		-0.666584	0.0442422			0.224237	0.426967	9	9	9	21.9	21.9	21.9	56.032	629460000	A4T048;B1XS45
1076	A4T050	A4T050_POLAQ	queF, Pnuc_1902	NADPH-dependent 7-cyano-7-deazaguanine reductase (EC 1.7.1.13) (7-cyano-7-carbaguanine reductase) (NADPH-dependent nitrile oxidoreductase) (PreQ(0) reductase)	25.3065	18.7425	18.7425	25.4275	25.8427	25.2309	18.7425	18.7425	26.0327			0.242068	0.944542			4.56986	0.105837			4.32779	0.150374	4	4	4	28	28	28	31.07	531300000	A4T050
1077	A4T051	A4T051_POLAQ	Pnuc_1903	Single-stranded DNA-binding protein (SSB)	29.9352	29.8084	29.568	29.6014	29.714	29.8288	29.7538	29.3544	29.4409			-0.25421	0.192154			-0.0558103	0.680969			0.1984	0.223741	13	13	13	92.7	92.7	92.7	16.26	9649700000	A4T051;B1XS47
1078	A4T053	A4T053_POLAQ	uvrA, Pnuc_1905	UvrABC system protein A (UvrA protein) (Excinuclease ABC subunit A)	27.1262	26.9544	26.9284	27.1288	26.858	27.0382	27.6229	27.2809	27.6589	+		0.517913	0.018743			0.00534058	0.960331	+		-0.512573	0.0237851	23	23	23	40.6	40.6	40.6	106.32	1712300000	A4T053;B1XS49
1079	A4T055	A4T055_POLAQ	Pnuc_1907	KpsF/GutQ family protein (EC 5.3.1.13)	27.2575	27.4609	27.319	27.2491	26.8763	27.0458	27.2232	27.0552	27.1245			-0.211528	0.0524599			-0.288747	0.0794511			-0.077219	0.549459	13	13	9	48.5	48.5	37	35.404	1688700000	A4T055
1080	A4T059	A4T059_POLAQ	Pnuc_1911	ABC transporter related protein	27.2227	27.0588	27.3009	27.196	27.2874	27.0952	26.698	27.0303	27.1182			-0.245249	0.169421			-0.00123851	0.989724			0.24401	0.155136	8	8	8	42.7	42.7	42.7	27.839	1623000000	A4T059
1081	A4T060	A4T060_POLAQ	Pnuc_1912	SSU ribosomal protein S30P / sigma 54 modulation protein	26.7995	26.883	26.9418	26.7956	26.6897	26.9517	26.1797	26.8362	26.4161			-0.397415	0.112995			-0.0624065	0.510949			0.335008	0.180068	8	8	8	72	72	72	12.401	1264000000	A4T060
1082	A4T061	A4T061_POLAQ	Pnuc_1913	PTS IIA-like nitrogen-regulatory protein PtsN	26.2799	25.9624	26.2156	26.3105	27.1985	26.4248	25.9761	26.3462	26.8863			0.250262	0.424223			0.492014	0.170978			0.241752	0.56339	9	9	9	85	85	85	16.155	1040400000	A4T061
1083	A4T062	A4T062_POLAQ	hprK, Pnuc_1914	HPr kinase/phosphorylase (HPrK/P) (EC 2.7.11.-) (EC 2.7.4.-) (HPr(Ser) kinase/phosphorylase)	26.9552	27.0948	26.9534	27.4078	27.5736	26.5946	27.0068	27.2169	27.4816			0.233994	0.182217			0.190912	0.566644			-0.0430819	0.903085	8	8	8	49.1	49.1	49.1	35.973	1755700000	A4T062
1084	A4T063	Y1915_POLAQ	Pnuc_1915	Nucleotide-binding protein Pnuc_1915	21.8901	22.2779	22.7253	22.7318	22.5703	18.7425	24.4184	22.7846	23.6748			1.32817	0.0664569			-0.949527	0.513473			-2.2777	0.1758	3	3	3	15.9	15.9	15.9	33.397	88650000	A4T063
1085	A4T066	A4T066_POLAQ	Pnuc_1918	Outer-membrane lipoprotein LolB	26.5172	26.3532	26.2894	26.3963	26.5342	26.4878	25.767	26.44	26.2945			-0.219459	0.365925			0.0862033	0.336733			0.305662	0.21639	11	11	11	48	48	48	54.342	976010000	A4T066
1086	A4T068	A4T068_POLAQ	prs, Pnuc_1920	Ribose-phosphate pyrophosphokinase (RPPK) (EC 2.7.6.1) (5-phospho-D-ribosyl alpha-1-diphosphate) (Phosphoribosyl diphosphate synthase) (Phosphoribosyl pyrophosphate synthase) (P-Rib-PP synthase) (PRPP synthase) (PRPPase)	28.4473	28.4277	28.4777	29.1758	29.2184	29.0012	28.9144	28.5512	28.7877	+		0.300178	0.0490782	+	+	0.68086	0.000560146	+		0.380682	0.0386248	19	19	19	75.1	75.1	75.1	34.526	5342800000	A4T068;B1XS64
1087	A4T069	RL25_POLAQ	rplY, ctc, Pnuc_1921	50S ribosomal protein L25 (General stress protein CTC)	30.6311	30.4813	30.6998	30.375	30.8981	30.7492	30.9029	30.8914	30.8456	+		0.275893	0.0145249			0.0700722	0.69877			-0.205821	0.259006	19	19	11	88.7	88.7	58.2	22.964	19698000000	A4T069
1088	A4T072	COAD_POLAQ	coaD, Pnuc_1924	Phosphopantetheine adenylyltransferase (EC 2.7.7.3) (Dephospho-CoA pyrophosphorylase) (Pantetheine-phosphate adenylyltransferase) (PPAT)	27.286	27.2796	27.1908	27.0703	27.1275	27.0293	27.5327	27.5737	27.5221	+	+	0.290684	0.0010874	+	+	-0.176458	0.0135569	+	+	-0.467142	0.000136761	9	9	9	77.6	77.6	77.6	18.639	1839000000	A4T072;B1XS68
1089	A4T074	A4T074_POLAQ	Pnuc_1926	Peptidase M16 domain protein	26.5661	26.7116	26.6516	26.852	27.0315	26.8227	26.3245	26.5362	26.6356			-0.144337	0.226199	+		0.258975	0.0290529	+		0.403312	0.0231271	12	12	12	47.9	47.9	47.9	48.869	1231900000	A4T074
1090	A4T075	A4T075_POLAQ	Pnuc_1927	Peptidase M16 domain protein	26.3965	26.4537	26.4642	26.9124	26.9543	26.6893	26.4073	26.413	26.5106			0.00551097	0.89598	+	+	0.413852	0.00819383	+		0.408341	0.0100482	14	14	14	46.6	46.6	46.6	51.28	1152200000	A4T075
1091	A4T076	A4T076_POLAQ	ftsY, Pnuc_1928	Signal recognition particle receptor FtsY (SRP receptor)	26.289	26.3281	26.4627	26.5018	26.8345	26.8771	26.0301	26.2975	26.0227			-0.243188	0.0807186	+		0.377836	0.0436394	+		0.621024	0.0141108	11	11	11	67.6	67.6	67.6	31.544	1038200000	A4T076
1092	A4T078	A4T078_POLAQ	Pnuc_1930	Electron transport protein SCO1/SenC	24.8399	24.9883	25.1173	24.6946	25.463	26.0656	18.7425	25.433	24.0613			-2.23626	0.334957			0.425884	0.352065			2.66214	0.269495	6	6	5	39.8	39.8	31.1	21.855	406260000	A4T078
1093	A4T081	A4T081_POLAQ	Pnuc_1933	Putative transmembrane protein	24.2904	24.4378	18.7425	23.0935	23.8347	23.4935	23.8034	23.1532	23.181			0.888992	0.661993			0.983667	0.629617			0.0946757	0.769243	6	6	6	39.9	39.9	39.9	24.081	153150000	A4T081
1094	A4T084	A4T084_POLAQ	Pnuc_1936	Cytochrome c oxidase, subunit III	24.2446	24.096	24.0429	23.7589	23.3318	23.2974	18.7425	23.183	23.2086			-2.41646	0.17917	+	+	-0.665122	0.0142477			1.75134	0.305544	3	3	3	17.3	17.3	17.3	31.846	136280000	A4T084
1095	A4T087	A4T087_POLAQ	Pnuc_1939	Cytochrome c oxidase subunit 1 (EC 7.1.1.9)	26.7053	26.5563	26.7065	25.9111	26.0399	25.8795	18.7425	26.0691	26.3647			-2.93061	0.305045	+	+	-0.712538	0.000522486			2.21807	0.423961	2	2	2	5.3	5.3	5.3	60.318	855660000	A4T087
1096	A4T088	A4T088_POLAQ	Pnuc_1940	Cytochrome c oxidase subunit 2 (EC 7.1.1.9)	29.0152	28.8429	28.8469	27.9842	28.0149	28.1991	27.8087	28.4044	28.257	+		-0.744957	0.016616	+	+	-0.835574	0.000683692			-0.0906169	0.660383	20	20	20	52.7	52.7	52.7	41.749	4026100000	A4T088
1097	A4T089	A4T089_POLAQ	Pnuc_1941	Methyltransferase type 11	24.1788	18.7425	24.2554	18.7425	18.7425	18.7425	18.7425	18.7425	23.9261			-1.92187	0.48707			-3.64975	0.116136			-1.72788	0.373901	4	4	4	31.9	31.9	31.9	28.369	135650000	A4T089
1098	A4T093	A4T093_POLAQ	secB, Pnuc_1945	Protein-export protein SecB	28.3736	28.4333	28.5524	28.4309	28.8664	28.3923	28.793	28.6936	28.5172			0.214844	0.0894325			0.110088	0.531263			-0.104755	0.575512	9	9	9	65.3	65.3	65.3	19.191	4462900000	A4T093
1099	A4T094	A4T094_POLAQ	Pnuc_1946	Glutaredoxin	26.5566	26.6013	26.4101	26.7049	26.7423	26.812	18.7425	26.4728	26.6382			-2.57151	0.379524	+		0.230366	0.0247736			2.80188	0.342661	4	4	4	57.1	57.1	57.1	9.5131	1084300000	A4T094
1100	A4T095	A4T095_POLAQ	Pnuc_1947	Rhodanese domain protein	27.0875	27.0437	26.7876	27.0667	26.6411	27.0249	26.8867	26.8449	27.0706			-0.0388546	0.755355			-0.062034	0.725392			-0.0231794	0.886278	7	7	7	52.6	52.6	52.6	14.625	1441500000	A4T095
1101	A4T096	GPMA_POLAQ	gpmA, Pnuc_1948	2,3-bisphosphoglycerate-dependent phosphoglycerate mutase (BPG-dependent PGAM) (PGAM) (Phosphoglyceromutase) (dPGM) (EC 5.4.2.11)	26.8486	26.9783	27.1554	27.6788	27.3282	27.6326	27.0897	27.5266	27.6387			0.424245	0.0888599	+		0.552451	0.0174499			0.128206	0.557064	10	10	10	59.4	59.4	59.4	26.322	1936500000	A4T096;B1XS92
1102	A4T097	A4T097_POLAQ	Pnuc_1949	Carboxyl-terminal protease (EC 3.4.21.102)	27.7762	27.7021	27.7172	28.0495	27.8991	28.0222	27.9068	27.9503	27.9554	+	+	0.205684	0.00167971	+	+	0.258443	0.00738495			0.0527592	0.339938	20	20	14	45.9	45.9	31.4	52.127	2818400000	A4T097
1103	A4T099	A4T099_POLAQ	Pnuc_1951	Phosphoenolpyruvate-protein phosphotransferase (EC 2.7.3.9) (Phosphotransferase system, enzyme I)	25.2304	25.4108	25.3705	25.5251	25.5192	25.4984	25.3993	24.9926	25.43			-0.0632388	0.697253	+		0.17705	0.0327793			0.240288	0.164035	9	9	9	23	23	23	64.671	490430000	A4T099;B1XS94
1104	A4T0A1	A4T0A1_POLAQ	Pnuc_1953	PTS system fructose subfamily IIA component	21.7517	21.7868	24.0708	23.4874	24.3666	24.539	24.706	23.1767	25.3087			1.8607	0.13501			1.59455	0.128286			-0.266151	0.72795	5	5	5	53.6	53.6	53.6	14.653	207820000	A4T0A1
1105	A4T0A2	A4T0A2_POLAQ	gshB, Pnuc_1954	Glutathione synthetase (EC 6.3.2.3) (GSH synthetase) (GSH-S) (GSHase) (Glutathione synthase)	26.792	26.3241	26.3215	26.9581	27.3196	26.73	26.4848	26.5391	26.3991			-0.00488472	0.977338			0.523355	0.087281	+		0.52824	0.040164	16	16	16	55.3	55.3	55.3	34.402	1229500000	A4T0A2
1106	A4T0A3	A4T0A3_POLAQ	Pnuc_1955	Glutamate--cysteine ligase	27.1517	27.0986	26.9777	27.0112	27.1302	27.3862	26.4291	26.99	26.7102			-0.366245	0.0973671			0.0998529	0.459214			0.466098	0.0762694	20	20	20	51.4	51.4	51.4	48.632	1556900000	A4T0A3;B1XS97
1107	A4T0A5	A4T0A5_POLAQ	Pnuc_1957	Nitrogen regulatory protein P-II	25.932	25.9644	25.9605	26.4945	26.636	26.5522	26.2153	25.9248	26.3148			0.199346	0.164869	+	+	0.608623	0.000136035	+		0.409277	0.0299174	5	4	4	39.3	29.5	29.5	12.15	906180000	A4T0A5
1108	A4T0A7	A4T0A7_POLAQ	Pnuc_1959	Uncharacterized protein	26.7752	26.7475	27.0007	26.929	27.0323	26.7456	27.9435	27.2893	27.3046	+		0.671352	0.043287			0.0611808	0.625805			-0.610171	0.0576995	5	5	2	69.4	69.4	43.5	9.655	1610700000	A4T0A7
1109	A4T0A9	A4T0A9_POLAQ	lipA, Pnuc_1961	Lipoyl synthase (EC 2.8.1.8) (Lip-syn) (LS) (Lipoate synthase) (Lipoic acid synthase) (Sulfur insertion protein LipA)	22.6383	22.1272	22.4418	23.7356	22.9446	22.8069	24.7788	24.2252	24.7999	+	+	2.19885	0.000786682			0.759972	0.0797614	+		-1.43888	0.0140445	5	5	5	19.9	19.9	19.9	37.591	145130000	A4T0A9
1110	A4T0B1	A4T0B1_POLAQ	Pnuc_1963	UPF0250 protein Pnuc_1963	26.8209	26.7179	26.792	26.9783	27.0986	26.9127	26.7473	26.7229	26.9697			0.0363318	0.688738	+		0.219573	0.0245687			0.183242	0.127594	5	5	5	56.8	56.8	56.8	9.9773	1377100000	A4T0B1;B1XSA6
1111	A4T0B2	A4T0B2_POLAQ	Pnuc_1964	Hydrolase of the alpha/beta superfamily	26.1163	26.2088	26.3481	26.4086	26.7769	26.6036	26.0807	26.7993	26.3168			0.174566	0.475535	+		0.371972	0.0418031			0.197406	0.451219	7	7	7	65.1	65.1	65.1	25.973	1022800000	A4T0B2
1112	A4T0B6	A4T0B6_POLAQ	coaX, Pnuc_1968	Type III pantothenate kinase (EC 2.7.1.33) (PanK-III) (Pantothenic acid kinase)	24.7916	24.875	24.8498	25.5425	25.7013	25.4933	18.7425	24.8472	25.6367			-1.76334	0.463683	+	+	0.740229	0.00039148			2.50357	0.314673	8	8	8	54.1	54.1	54.1	28.967	417640000	A4T0B6
1113	A4T0B7	A4T0B7_POLAQ	Pnuc_1969	RfaE bifunctional protein	24.7225	24.903	24.6793	25.9912	26.1509	26.1767	25.2166	25.4417	26.1202	+		0.824589	0.0422209	+	+	1.33797	0.000118099			0.513379	0.138209	5	5	4	42.6	42.6	36.4	17.724	586170000	A4T0B7
1114	A4T0B9	A4T0B9_POLAQ	Pnuc_1971	Amine oxidase	18.7425	18.7425	18.7425	18.7425	18.7425	18.7425	18.7425	22.6052	23.0413			2.72051	0.117251			0	1			-2.72051	0.117251	2	2	2	5.6	5.6	5.6	52.035	58832000	A4T0B9
1115	A4T0C3	A4T0C3_POLAQ	Pnuc_1975	Thiol:disulfide interchange protein	27.9423	28.0179	27.978	28.211	27.8113	28.1664	27.6691	27.9119	27.817			-0.180065	0.0716261			0.0835196	0.550691			0.263584	0.14298	10	10	10	59.1	59.1	59.1	24.665	2930800000	A4T0C3
1116	A4T0C4	A4T0C4_POLAQ	Pnuc_1976	Sporulation domain protein	26.5631	26.5145	26.061	26.3722	25.7466	26.7421	25.8452	25.6111	25.3714	+		-0.770315	0.0215594			-0.0925541	0.794002			0.67776	0.102409	11	11	11	63.2	63.2	63.2	21.546	853580000	A4T0C4
1117	A4T0C5	A4T0C5_POLAQ	argS, Pnuc_1977	Arginine--tRNA ligase (EC 6.1.1.19) (Arginyl-tRNA synthetase) (ArgRS)	27.6141	27.6804	27.5441	27.6067	28.1178	27.8185	27.1149	27.1961	27.2948	+	+	-0.410929	0.00324658			0.23479	0.200611	+		0.64572	0.014738	24	24	24	62.8	62.8	62.8	63.457	2330100000	A4T0C5
1118	A4T0C6	A4T0C6_POLAQ	Pnuc_1978	Uncharacterized protein	26.3774	26.4556	26.1885	26.5832	26.6753	26.8227	25.5397	26.2062	25.8935			-0.460716	0.0913492	+		0.353233	0.0287088	+		0.813949	0.016472	10	10	10	71.4	71.4	71.4	11.951	984200000	A4T0C6
1119	A4T0C7	A4T0C7_POLAQ	Pnuc_1979	Methionine synthase (EC 2.1.1.13) (5-methyltetrahydrofolate--homocysteine methyltransferase)	25.2135	25.651	25.2777	26.0851	26.0732	26.0591	26.5673	26.7694	26.7872	+	+	1.32723	0.00098509	+	+	0.691755	0.00715926	+	+	-0.635476	0.000858082	12	12	12	21.2	21.2	21.2	101.85	875220000	A4T0C7;B1XSF6
1120	A4T0C8	A4T0C8_POLAQ	Pnuc_1980	Methionine synthase (B12-dependent) (EC 2.1.1.13)	24.1264	24.3029	23.8858	25.9472	26.0346	26.1114	26.1292	26.1712	26.3543	+	+	2.11319	0.000109911	+	+	1.92603	0.000120344			-0.187162	0.0892701	12	12	12	51.1	51.1	51.1	38.207	635710000	A4T0C8;B1XSF7
1121	A4T0C9	A4T0C9_POLAQ	Pnuc_1982	Beta-lactamase domain protein	23.9849	24.3514	24.2387	23.1866	24.3826	24.2474	18.7425	24.067	24.9498			-1.60527	0.454875			-0.252839	0.555394			1.35243	0.531167	5	5	5	22.2	22.2	22.2	40.29	211230000	A4T0C9
1122	A4T0D1	A4T0D1_POLAQ	Pnuc_1984	Alcohol dehydrogenase, zinc-binding domain protein	28.1793	27.7935	27.8699	26.757	26.631	26.5425	18.7425	26.9895	26.8731			-3.74587	0.242284	+	+	-1.30407	0.000612534			2.44179	0.421728	16	16	16	67.6	67.6	67.6	34.588	1685500000	A4T0D1
1123	A4T0D3	A4T0D3_POLAQ	Pnuc_1986	Flavin reductase domain protein, FMN-binding protein	18.7425	18.7425	21.0127	21.1895	21.8176	18.7425	18.7425	20.7934	18.7425			-0.0730864	0.946308			1.08396	0.419296			1.15705	0.375264	3	3	3	35.5	35.5	35.5	18.446	19849000	A4T0D3
1124	A4T0D5	A4T0D5_POLAQ	Pnuc_1988	Acriflavin resistance protein	23.7806	23.8106	22.7664	24.3388	23.6373	23.6678	24.1902	22.8977	24.4979			0.409428	0.531429			0.428814	0.357273			0.0193863	0.973133	6	6	6	11.8	11.8	11.8	109.21	166070000	A4T0D5
1125	A4T0D6	A4T0D6_POLAQ	Pnuc_1989	Efflux transporter, RND family, MFP subunit	25.2736	24.9847	25.264	25.8214	25.532	25.6655	26.0597	25.2529	25.8308			0.54039	0.104354	+		0.498873	0.0168459			-0.0415173	0.878182	11	11	11	55.1	55.1	55.1	40.686	552710000	A4T0D6
1126	A4T0D7	A4T0D7_POLAQ	Pnuc_1990	RND efflux system, outer membrane lipoprotein, NodT family	18.7425	18.7425	18.7425	22.0973	22.3988	18.7425	18.7425	18.7425	23.1854			1.48096	0.373901			2.33706	0.116852			0.856092	0.673817	4	4	4	15.2	15.2	15.2	54.939	48708000	A4T0D7
1127	A4T0D8	A4T0D8_POLAQ	glmS, Pnuc_1991	Glutamine--fructose-6-phosphate aminotransferase [isomerizing] (EC 2.6.1.16) (D-fructose-6-phosphate amidotransferase) (GFAT) (Glucosamine-6-phosphate synthase) (Hexosephosphate aminotransferase) (L-glutamine--D-fructose-6-phosphate amidotransferase)	26.6637	26.5831	26.4946	26.4675	25.9805	26.2787	26.421	26.5376	26.0801			-0.234212	0.183144			-0.338228	0.0870609			-0.104015	0.625938	9	9	9	25.6	25.6	25.6	66.209	977590000	A4T0D8
1128	A4T0D9	A4T0D9_POLAQ	glmU, Pnuc_1992	Bifunctional protein GlmU [Includes: UDP-N-acetylglucosamine pyrophosphorylase (EC 2.7.7.23) (N-acetylglucosamine-1-phosphate uridyltransferase); Glucosamine-1-phosphate N-acetyltransferase (EC 2.3.1.157)]	27.0228	27.0909	26.8817	26.4709	26.2403	26.4704	26.1186	26.3777	25.86	+	+	-0.879728	0.00553528	+	+	-0.604616	0.00356544			0.275112	0.176897	17	17	17	57.7	57.7	57.7	53.683	1104700000	A4T0D9
1129	A4T0E1	A4T0E1_POLAQ	Pnuc_1994	Dihydroneopterin aldolase	18.7425	18.7425	21.918	18.7425	22.9011	22.4869	18.7425	18.7425	24.0643			0.715431	0.746544			1.57581	0.404909			0.86038	0.717208	2	2	2	41.2	41.2	41.2	15.049	48860000	A4T0E1
1130	A4T0E2	A4T0E2_POLAQ	Pnuc_1995	Short-chain dehydrogenase/reductase SDR	25.6572	25.646	25.6857	25.5308	25.6313	25.6215	25.5016	25.1076	25.237	+		-0.380858	0.0308625			-0.0683854	0.11538			0.312473	0.0601963	7	7	7	48.7	48.7	48.7	29.675	547120000	A4T0E2
1131	A4T0E3	A4T0E3_POLAQ	Pnuc_1996	Uncharacterized protein	23.4517	23.4668	23.3217	23.4065	23.6414	23.7407	18.7425	23.2607	23.5002			-1.57893	0.365469			0.182811	0.169596			1.76174	0.319367	5	5	4	24.3	24.3	21.3	43.775	126600000	A4T0E3
1132	A4T0E5	A4T0E5_POLAQ	Pnuc_1998	NAD-dependent epimerase/dehydratase	23.5897	23.5631	23.4104	24.357	23.9359	24.2257	24.518	24.194	25.0002	+	+	1.04969	0.0120696	+	+	0.651816	0.00877833			-0.39787	0.207962	6	6	6	38.4	38.4	38.4	33.056	209160000	A4T0E5
1133	A4T0E6	A4T0E6_POLAQ	Pnuc_1999	Lytic transglycosylase, catalytic	18.7425	18.7425	18.7425	23.2931	22.8868	18.7425	18.7425	23.9728	23.4785			3.32211	0.117094			2.8983	0.116984			-0.423812	0.857395	8	8	6	19.6	19.6	15.8	70.473	113480000	A4T0E6
1134	A4T0E7	A4T0E7_POLAQ	Pnuc_2000	5-formyltetrahydrofolate cyclo-ligase (EC 6.3.3.2)	24.4811	24.217	24.6144	24.9854	25.2578	25.2257	25.1172	25.013	24.6712	+		0.496298	0.0496146	+	+	0.718805	0.00772126			0.222507	0.236181	5	5	5	23.6	23.6	23.6	23.71	354470000	A4T0E7
1135	A4T0E8	A4T0E8_POLAQ	Pnuc_2001	Methylenetetrahydrofolate reductase (EC 1.5.1.20)	27.5378	27.2944	27.3417	26.8533	26.8592	26.9562	27.3742	27.0565	27.2226			-0.173534	0.215916	+	+	-0.501743	0.00355293	+		-0.328208	0.0282361	10	10	10	60.9	60.9	60.9	30.219	1684900000	A4T0E8
1136	A4T0E9	SAHH_POLAQ	ahcY, Pnuc_2002	Adenosylhomocysteinase (EC 3.3.1.1) (S-adenosyl-L-homocysteine hydrolase) (AdoHcyase)	30.1648	30.0259	30.0669	29.8322	30.1119	29.9588	31.623	29.981	31.1032			0.816508	0.168419			-0.118258	0.262442			-0.934765	0.129789	37	37	37	76.3	76.3	76.3	52.772	16032000000	A4T0E9;B1XSH8
1137	A4T0F0	METK_POLAQ	metK, Pnuc_2003	S-adenosylmethionine synthase (AdoMet synthase) (EC 2.5.1.6) (MAT) (Methionine adenosyltransferase)	28.1978	27.8329	27.9573	27.2323	27.2989	27.6301	25.6006	27.1911	26.597	+		-1.53306	0.0323017	+		-0.608879	0.0202336			0.92418	0.126505	14	14	14	44.6	44.6	44.6	41.963	2042600000	A4T0F0
1138	A4T0F1	A4T0F1_POLAQ	Pnuc_2004	Lipid A biosynthesis acyltransferase	22.1044	22.8132	22.6904	23.5463	23.7274	23.4504	18.7425	23.0233	24.2539			-0.529458	0.768995	+	+	1.03869	0.0112292			1.56814	0.401457	3	3	3	27.3	27.3	27.3	35.078	109160000	A4T0F1
1139	A4T0F4	PYRE_POLAQ	pyrE, Pnuc_2007	Orotate phosphoribosyltransferase (OPRT) (OPRTase) (EC 2.4.2.10)	27.1956	27.1161	27.0241	27.6232	27.8561	27.6656	26.9557	26.9891	27.1002			-0.0969556	0.216056	+	+	0.60301	0.00228294	+	+	0.699966	0.0011268	15	15	15	67.1	67.1	67.1	23.57	1929800000	A4T0F4
1140	A4T0F5	A4T0F5_POLAQ	Pnuc_2008	Exodeoxyribonuclease III Xth (EC 4.2.99.18)	24.0967	23.8944	23.8566	25.5495	26.2443	25.9161	24.7646	24.7937	24.6089	+	+	0.773131	0.00119381	+	+	1.95407	0.000799447	+		1.18093	0.00481073	7	7	7	31.9	31.9	31.9	29.661	428650000	A4T0F5
1141	A4T0F7	A4T0F7_POLAQ	Pnuc_2010	Methionine biosynthesis protein MetW	25.6547	25.7211	25.6274	25.2047	25.0084	24.6253	24.8031	24.3049	25.0602	+	+	-0.945022	0.0133771	+	+	-0.721589	0.0138492			0.223433	0.468764	7	7	7	57.9	57.9	57.9	21.865	423650000	A4T0F7
1142	A4T0F8	A4T0F8_POLAQ	metXS, Pnuc_2011	Homoserine O-succinyltransferase (HST) (EC 2.3.1.46) (Homoserine transsuccinylase) (HTS)	26.7496	26.1402	26.1087	25.538	25.9716	25.7558	18.7425	25.8821	25.4643			-2.96987	0.270186			-0.577705	0.076405			2.39216	0.360155	6	6	6	24.8	24.8	24.8	42.36	712280000	A4T0F8
1143	A4T0F9	A4T0F9_POLAQ	Pnuc_2012	Cell division inhibitor SlmA	25.2109	25.4677	25.5643	25.4291	25.902	25.5065	18.7425	25.0936	25.2955			-2.37042	0.332912			0.198268	0.333563			2.56869	0.299439	7	7	7	25.9	25.9	25.9	24.174	479710000	A4T0F9;B1XSI9
1144	A4T0G0	ARGB_POLAQ	argB, Pnuc_2013	Acetylglutamate kinase (EC 2.7.2.8) (N-acetyl-L-glutamate 5-phosphotransferase) (NAG kinase) (NAGK)	28.5918	28.6026	28.5783	28.2128	28.3411	28.1043	27.374	27.937	28.2823			-0.726463	0.0517209	+	+	-0.371506	0.00569523			0.354956	0.263996	21	21	21	81.7	81.7	81.7	32.157	3652700000	A4T0G0;B1XSJ0
1145	A4T0G1	A4T0G1_POLAQ	dksA, Pnuc_2014	RNA polymerase-binding transcription factor DksA	28.2503	27.8801	27.9358	27.7323	27.7509	28.315	27.7053	27.8751	27.8891			-0.198892	0.199393			-0.0892874	0.709639			0.109605	0.613026	9	9	9	60.5	60.5	60.5	18.19	2941700000	A4T0G1;B1XSJ1
1146	A4T0G2	A4T0G2_POLAQ	Pnuc_2015	Cobalamin synthesis protein, P47K	27.9302	28.0201	27.9164	27.8557	27.8698	27.7448	28.191	28.1525	28.6341			0.370295	0.0789477			-0.132149	0.0611757	+		-0.502443	0.0345071	18	18	10	58.4	58.4	39.4	39.369	3079200000	A4T0G2
1147	A4T0G4	A4T0G4_POLAQ	Pnuc_2017	Uncharacterized protein	26.4448	26.1832	26.1288	26.8618	27.0664	26.9079	26.5445	26.5236	26.5774	+		0.29622	0.0400017	+	+	0.693116	0.00388631	+		0.396896	0.00342055	12	12	12	79.9	79.9	79.9	24.89	1167100000	A4T0G4;B1XSJ4
1148	A4T0G5	GATB_POLAQ	gatB, Pnuc_2018	Aspartyl/glutamyl-tRNA(Asn/Gln) amidotransferase subunit B (Asp/Glu-ADT subunit B) (EC 6.3.5.-)	27.5764	27.6377	27.5364	27.5902	28.1457	27.7238	27.4232	27.4943	27.6277			-0.0684001	0.363679			0.236432	0.236643			0.304832	0.161639	15	15	15	36.6	36.6	36.6	53.407	2404400000	A4T0G5;B1XSJ5
1149	A4T0G6	A4T0G6_POLAQ	gatA, Pnuc_2019	Glutamyl-tRNA(Gln) amidotransferase subunit A (Glu-ADT subunit A) (EC 6.3.5.7)	27.7173	27.675	27.7825	27.9103	27.9726	27.7582	27.3203	27.8601	27.5189			-0.158518	0.37976			0.155486	0.0934921			0.314005	0.138453	13	13	13	42.2	42.2	42.2	54.11	2537500000	A4T0G6
1150	A4T0G7	A4T0G7_POLAQ	gatC, Pnuc_2020	Aspartyl/glutamyl-tRNA(Asn/Gln) amidotransferase subunit C (Asp/Glu-ADT subunit C) (EC 6.3.5.-)	22.61	22.8235	23.1159	23.1762	24.6776	23.774	18.7425	24.0419	24.9067			-0.286098	0.889465			1.02613	0.0897111			1.31223	0.54289	4	4	3	90.7	90.7	82.5	10.936	164960000	A4T0G7
1151	A4T0G8	A4T0G8_POLAQ	Pnuc_2021	Rod shape-determining protein MreB	28.7062	28.7792	28.6464	29.6954	29.4953	29.4838	29.9031	30.0169	29.9837	+	+	1.25732	1.62315e-05	+	+	0.847586	0.000421538	+		-0.409737	0.00588132	23	23	23	66.3	66.3	66.3	37.074	8386600000	A4T0G8;B1XSJ8
1152	A4T0G9	A4T0G9_POLAQ	Pnuc_2022	Cell shape-determining protein MreC (Cell shape protein MreC)	23.8916	23.1132	23.9336	23.229	23.3355	23.5568	18.7425	18.7425	22.9012			-3.51742	0.067364			-0.272388	0.391337			3.24503	0.0797942	3	3	3	17.4	17.4	17.4	34.315	108990000	A4T0G9;B1XSJ9
1153	A4T0H1	A4T0H1_POLAQ	Pnuc_2024	Cell elongation-specific peptidoglycan D,D-transpeptidase (EC 2.4.1.129)	23.7137	23.7293	23.7207	23.5457	18.7425	23.294	18.7425	23.1761	18.7425			-3.50084	0.0769203			-1.86047	0.299151			1.64036	0.487903	5	5	5	16.7	16.7	16.7	70.931	134070000	A4T0H1
1154	A4T0H3	A4T0H3_POLAQ	Pnuc_2026	HU family DNA-binding protein	32.0301	31.6568	31.5368	31.0613	30.7482	30.9662	31.0126	31.003	30.4574	+		-0.916908	0.0177782	+	+	-0.816036	0.00957906			0.100872	0.649356	12	12	12	59.4	59.4	59.4	11.309	27960000000	A4T0H3
1155	A4T0H7	A4T0H7_POLAQ	Pnuc_2030	Carbonate dehydratase (EC 4.2.1.1)	28.4958	28.4741	28.4385	28.9187	29.0518	28.9745	28.6625	28.2947	28.6625			0.0704371	0.599587	+	+	0.512187	0.000261435	+		0.44175	0.0263628	12	12	12	76	76	76	25.206	4911800000	A4T0H7
1156	A4T0H8	A4T0H8_POLAQ	Pnuc_2031	Lipid A biosynthesis acyltransferase	18.7425	18.7425	18.7425	22.224	24.0847	23.2894	18.7425	18.7425	23.7783			1.67859	0.373901	+	+	4.45688	0.00116746			2.7783	0.190178	4	4	4	20.7	20.7	20.7	34.112	92117000	A4T0H8
1157	A4T0H9	A4T0H9_POLAQ	Pnuc_2032	Metallophosphoesterase	25.3576	25.1173	25.3691	24.9975	25.2775	25.5203	24.8428	24.8305	24.8695	+	+	-0.433711	0.00637366			-0.0162201	0.929359			0.417491	0.0510402	5	5	5	29.2	29.2	29.2	27.856	430850000	A4T0H9
1158	A4T0I1	DCTA_POLAQ	dctA, Pnuc_2034	C4-dicarboxylate transport protein	24.8971	25.2955	25.2845	24.8856	24.8764	24.9854	24.4333	25.1027	24.0396			-0.633872	0.132992			-0.243248	0.147259			0.390624	0.279121	3	3	3	9.5	9.5	9.5	47.321	351810000	A4T0I1
1159	A4T0I2	A4T0I2_POLAQ	Pnuc_2035	Ribosomal large subunit pseudouridine synthase F (EC 5.4.99.-)	18.7425	18.7425	22.9821	23.7366	23.6793	23.7629	18.7425	24.3955	23.9253			2.19872	0.3927			3.57055	0.0649287			1.37183	0.490976	5	5	5	36.7	36.7	36.7	27.76	123950000	A4T0I2
1160	A4T0I3	A4T0I3_POLAQ	prfC, Pnuc_2036	Peptide chain release factor 3 (RF-3)	24.2291	24.4409	24.6067	25.1003	24.5917	24.6995	25.3465	25.2438	25.5298	+	+	0.947793	0.00232746			0.371586	0.121329	+		-0.576207	0.0306206	8	8	8	39.4	39.4	39.4	56.429	349630000	A4T0I3;B1XSL2
1161	A4T0I8	A4T0I8_POLAQ	Pnuc_2041	Uncharacterized protein UPF0065	25.4407	25.4042	25.3088	25.585	25.5732	25.7443	18.7425	24.7746	24.7908			-2.61523	0.263869	+		0.249627	0.0211201			2.86486	0.227994	8	8	8	43.1	43.1	43.1	33.605	459200000	A4T0I8
1162	A4T0J0	A4T0J0_POLAQ	Pnuc_2043	Alpha/beta hydrolase fold protein	27.903	27.8301	27.7918	28.4088	28.7366	28.5111	27.5447	27.3223	28.0264			-0.210545	0.373538	+	+	0.710536	0.0022454	+		0.921081	0.0158982	16	16	16	66	66	66	39.105	3271800000	A4T0J0
1163	A4T0J1	KATG_POLAQ	katG, Pnuc_2044	Catalase-peroxidase (CP) (EC 1.11.1.21) (Peroxidase/catalase)	27.2654	27.233	27.2793	27.3155	27.6861	27.5975	27.6128	26.7455	27.4679			0.0161343	0.954981			0.273797	0.071801			0.257663	0.425315	25	25	25	50.9	50.9	50.9	79.676	2000200000	A4T0J1
1164	A4T0J3	A4T0J3_POLAQ	Pnuc_2046	Haloacid dehalogenase, type II (EC 3.8.1.2)	26.8961	26.975	26.9238	27.3196	27.5269	27.3788	26.9267	26.4641	26.8092			-0.19828	0.23167	+	+	0.476811	0.00192835	+		0.675091	0.011296	12	12	12	79.7	79.7	79.7	26.013	1608900000	A4T0J3
1165	A4T0J5	A4T0J5_POLAQ	Pnuc_2048	Uncharacterized protein	28.6845	28.1386	28.0128	28.2634	27.5087	28.5851	27.3903	27.2231	26.4426	+		-1.25997	0.0243485			-0.159536	0.696045			1.10043	0.0636827	11	11	11	80.5	80.5	80.5	15.152	2975900000	A4T0J5
1166	A4T0J7	A4T0J7_POLAQ	Pnuc_2050	Uncharacterized protein	27.6794	27.522	27.4859	27.6594	27.628	28.2682	26.7996	26.7851	26.6565	+	+	-0.815379	0.00040263			0.289451	0.25248	+		1.10483	0.00660152	9	9	9	77.3	77.3	77.3	23.869	2185300000	A4T0J7
1167	A4T0J9	A4T0J9_POLAQ	Pnuc_2052	Cyclase/dehydrase	23.9033	23.5641	23.44	23.7403	23.4596	23.5882	18.7425	23.0798	23.1434			-1.98059	0.247254			-0.0397752	0.816456			1.94081	0.254143	4	4	4	26.8	26.8	26.8	21.956	120350000	A4T0J9
1168	A4T0K0	A4T0K0_POLAQ	Pnuc_2053	Catalase-related peroxidase (EC 1.11.1.-)	18.7425	18.7425	18.7425	24.2334	23.8514	23.884	23.5776	18.7425	23.7285			3.2737	0.11621	+	+	5.24711	1.76341e-06			1.97341	0.295711	3	3	3	14	14	14	35.699	100690000	A4T0K0
1169	A4T0K1	A4T0K1_POLAQ	Pnuc_2054	CHRD domain containing protein	21.8596	18.7425	22.3128	26.8726	27.0611	27.0169	27.7682	26.971	25.5383	+	+	5.78754	0.0111723	+	+	6.01188	0.00588454			0.224341	0.749159	3	3	3	26.6	26.6	26.6	14.056	1034700000	A4T0K1
1170	A4T0K7	A4T0K7_POLAQ	Pnuc_2060	Patatin	24.8196	24.8251	24.8168	24.7673	24.5812	24.6313	24.1598	24.4366	24.0946	+	+	-0.590168	0.00490123	+		-0.160547	0.0448245	+		0.429621	0.022347	7	7	7	30.2	30.2	30.2	38.982	288040000	A4T0K7
1171	A4T0L5	A4T0L5_POLAQ	Pnuc_2068	Uncharacterized protein	23.7208	23.8109	18.7425	25.0979	25.1002	25.0179	18.7425	24.0521	24.5657			0.362041	0.892023			2.98062	0.149751			2.61858	0.232268	4	4	4	66	66	66	10.472	244630000	A4T0L5
1172	A4T0L6	A4T0L6_POLAQ	Pnuc_2069	Uncharacterized protein	18.7425	18.7425	18.7425	24.7046	25.0041	24.786	24.3805	18.7425	18.7425			1.87932	0.373901	+	+	6.08908	2.78477e-07			4.20975	0.0888674	4	4	4	58	58	58	12.519	179860000	A4T0L6
1173	A4T0L7	A4T0L7_POLAQ	Pnuc_2070	Uncharacterized protein	25.5469	25.1288	24.8504	24.8848	24.874	25.2122	18.7425	24.6737	24.7035			-2.4688	0.283034			-0.185033	0.467689			2.28377	0.314066	7	7	7	68.4	68.4	68.4	12.899	332310000	A4T0L7
1174	A4T0L9	A4T0L9_POLAQ	Pnuc_2072	OMP_b-brl domain-containing protein	24.3182	24.363	25.0946	25.0272	25.5696	24.1568	24.5124	25.2269	25.792			0.585144	0.261249			0.325922	0.536262			-0.259222	0.663935	2	2	2	25.1	25.1	25.1	24.347	371220000	A4T0L9
1175	A4T0M0	A4T0M0_POLAQ	Pnuc_2073	YcaO domain-containing protein	23.5413	23.6006	23.2068	24.1327	23.4977	23.5148	23.7025	24.0861	24.1966	+		0.545486	0.0478734			0.265484	0.334549			-0.280003	0.337129	6	6	6	18.8	18.8	18.8	81.693	149730000	A4T0M0
1176	A4T0M1	A4T0M1_POLAQ	Pnuc_2074	Two component transcriptional regulator, Fis family	28.3594	28.3929	28.5006	28.4155	28.1659	28.3332	28.1483	28.0653	28.4434			-0.198654	0.179909			-0.112773	0.254837			0.0858803	0.562705	16	16	16	81.1	81.1	81.1	25.331	3776100000	A4T0M1
1177	A4T0M2	A4T0M2_POLAQ	Pnuc_2075	Multi-sensor signal transduction histidine kinase (EC 2.7.13.3)	24.2661	24.6773	24.819	23.886	23.6112	18.7425	18.7425	24.346	24.0943			-2.19322	0.297981			-2.50757	0.209562			-0.314348	0.905096	8	8	8	16.6	16.6	16.6	85.043	191270000	A4T0M2
1178	A4T0M3	A4T0M3_POLAQ	Pnuc_2076	Putative periplasmic ligand-binding sensor protein	24.7891	24.7604	24.8433	25.483	25.7342	25.5766	25.3481	24.6128	24.9662			0.178123	0.451415	+	+	0.800364	0.000489309			0.622241	0.0503086	4	4	4	26.4	26.4	26.4	21.933	432830000	A4T0M3;B1XSM8
1179	A4T0M5	FMT_POLAQ	fmt, Pnuc_2078	Methionyl-tRNA formyltransferase (EC 2.1.2.9)	21.293	21.7937	18.7425	23.6886	23.923	23.6706	24.0968	23.5477	24.1694	+		3.32821	0.0260718	+		3.15098	0.0292957			-0.17723	0.451021	6	6	6	35.8	35.8	35.8	35.735	124260000	A4T0M5
1180	A4T0M8	A4T0M8_POLAQ	Pnuc_2081	DNA topoisomerase III (EC 5.99.1.2)	27.6375	27.6169	27.6051	27.6065	27.3287	27.3995	27.9362	27.6971	27.9468	+		0.240208	0.0429483			-0.174942	0.10533	+		-0.41515	0.0235633	20	20	20	28.3	28.3	28.3	97.259	2326400000	A4T0M8;B1XSN4
1181	A4T0N0	A4T0N0_POLAQ	pckG, Pnuc_2083	Phosphoenolpyruvate carboxykinase [GTP] (PEP carboxykinase) (PEPCK) (EC 4.1.1.32) (GTP-dependent phosphoenolpyruvate carboxykinase) (GTP-PEPCK)	27.6142	27.561	27.5898	27.6941	27.4245	27.7236	28.4097	28.6525	28.792	+	+	1.02975	0.000797287			0.0257702	0.802427	+		-1.00398	0.00238717	27	27	27	56.4	56.4	56.4	68.754	2966500000	A4T0N0;B1XSN5
1182	A4T0N1	MNME_POLAQ	mnmE, trmE, Pnuc_2084	tRNA modification GTPase MnmE (EC 3.6.-.-)	24.1128	24.5162	24.6868	24.3489	24.2306	24.1325	24.7329	24.3715	25.0544			0.281036	0.341408			-0.20124	0.329315			-0.482276	0.0801989	5	5	5	24.9	24.9	24.9	48.971	262380000	A4T0N1
1183	A4T0N2	YIDC_POLAQ	yidC, Pnuc_2085	Membrane protein insertase YidC (Foldase YidC) (Membrane integrase YidC) (Membrane protein YidC)	28.8625	28.7657	28.4532	28.3654	28.0976	28.1296	28.1894	28.1175	28.0633	+	+	-0.570403	0.0114322	+		-0.496265	0.0294648			0.074138	0.465565	18	18	18	50.1	50.1	50.1	61.542	3846400000	A4T0N2
1184	A4T0N5	RL34_POLAQ	rpmH, Pnuc_2088	50S ribosomal protein L34	19.7372	18.7425	20.3537	18.7425	18.7425	19.905	18.7425	20.3646	20.6666			0.313446	0.70108			-0.481124	0.473477			-0.79457	0.327004	2	2	2	20.5	20.5	20.5	5.2252	8588200	A4T0N5;B1XSP0
1185	B1XRX1	CH60_POLNS	groL, groEL, Pnec_1518	60 kDa chaperonin (GroEL protein) (Protein Cpn60)	29.7182	30.2857	30.131	29.3588	29.6676	29.4383	29.3876	30.1848	29.4723			-0.363406	0.298371	+		-0.556719	0.0448256			-0.193313	0.512453	54	4	4	59	8.2	8.2	57.37	10104000000	B1XRX1
1186	B1XS93	B1XS93_POLNS	Pnec_1654	Carboxyl-terminal protease (EC 3.4.21.102)	25.7596	25.4959	25.4443	25.6147	25.1258	25.5306	24.7696	25.6641	25.0762			-0.396645	0.229608			-0.14292	0.471091			0.253724	0.449166	10	4	4	23.9	10.9	10.9	52.193	507200000	B1XS93
1187	B1XSF8	B1XSF8_POLNS	Pnec_1690	Conserved hypothetical membrane associated protein	26.0236	26.0484	26.3575	26.3525	26.8757	26.5708	26.53	25.9605	26.7412			0.267416	0.356362			0.456505	0.0700201			0.189089	0.533968	3	3	3	23.4	23.4	23.4	15.676	1021500000	B1XSF8
1188	B1XT15	B1XT15_POLNS	Pnec_0187	Peroxiredoxin (EC 1.11.1.15)	18.7425	18.7425	18.7425	25.4828	18.7425	25.3367	27.4871	25.7334	25.5287	+	+	7.50723	0.000269389			4.44484	0.116164			-3.06239	0.255244	3	2	2	20.5	10.8	10.8	17.997	449380000	B1XT15
1189	B1XUM9	B1XUM9_POLNS	ftsH, Pnec_0854	ATP-dependent zinc metalloprotease FtsH (EC 3.4.24.-)	24.5459	24.6607	24.4418	24.6132	18.7425	24.4456	24.1372	24.4743	24.6432			-0.131249	0.462288			-1.949	0.369833			-1.81775	0.400777	20	2	2	44.1	4.5	4.5	68.178	253650000	B1XUM9
1190	B1XUT3	B1XUT3_POLNS	mfd, Pnec_0912	Transcription-repair-coupling factor (TRCF) (EC 3.6.4.-)	18.7425	22.5225	22.7561	18.7425	18.7425	18.7425	18.7425	18.7425	18.7425			-2.59784	0.116474			-2.59784	0.116474			0	1	5	3	3	4.9	2	2	132.36	58978000	B1XUT3
1191	B1XV22	B1XV22_POLNS	Pnec_1021	Acyl-CoA dehydrogenase domain protein	24.4959	23.867	23.8648	18.7425	23.7674	18.7425	18.7425	23.4343	18.7425			-3.76949	0.0752636			-3.65845	0.0961081			0.111037	0.963677	6	2	2	17.9	7.2	7.2	38.135	107150000	B1XV22
1192	B1XVZ3	B1XVZ3_POLNS	folE2, Pnec_1421	GTP cyclohydrolase FolE2 (EC 3.5.4.16)	23.3819	23.455	18.7425	23.4191	23.2687	18.7425	18.7425	23.9885	23.7507			0.300766	0.902866			-0.0497214	0.982953			-0.350487	0.886153	8	2	2	21.1	3.6	3.6	30.499	129550000	B1XVZ3
Supplementary Table S3. List of identified proteins- S.No-number assigned alphabetically to entry; Entry refers to the accession number at Uniprot database; Entry name refers to entry name of Uniprot database; Gene names (ORF) and proteins names as derived from Uniprot database; Label free quantification is the output of Perseus software; Statistical Analysis-Students T test : Plus symbol indicat…
